# Supplementary material for: Lysine acetylation of DosR regulates the hypoxia response of Mycobacterium tuberculosis
Source: Emerg Microbes Infect. 2018 Mar 21;7:34. doi: 10.1038/s41426-018-0032-2 (PMC5861037; doi:10.1038/s41426-018-0032-2)
Supplement: Supplementary file 6 — Supplementary Table S1 [file 41426_2018_32_MOESM6_ESM.xlsx]

## Sheet: Annotation summary
Table S1 1215 acetylation sites in 679 proteins of Mtb H37Rv identified from quantitative proteomic profiling
Protein	Fasta headers	Localization prob	PEP	Modified sequence	Modification (K) Probabilities	Position	Mass error [ppm]	Peptide Score
Q6MX43	Calcium dodecin OS=Mycobacterium tuberculosis (strain ATCC 25618 / H37Rv) GN=secE2 PE=1 SV=1	1	3.4e-14	_LEVSFK(ac)MR_	LEVSFK(1)MR	64	0.21245	155.07
Q6MX43	Calcium dodecin OS=Mycobacterium tuberculosis (strain ATCC 25618 / H37Rv) GN=secE2 PE=1 SV=1	1	6.25e-25	_SVYK(ac)VIDIIGTSPTSWEQAAAEAVQR_	SVYK(1)VIDIIGTSPTSWEQAAAEAVQR	5	0.052595	169.91
P9WHV9	Polyphosphate kinase OS=Mycobacterium tuberculosis (strain ATCC 25618 / H37Rv) GN=ppk PE=1 SV=1	1	0.00107795	_FIEQAAADPNVLAIK(ac)QTLYR_	FIEQAAADPNVLAIK(1)QTLYR	426	-0.39859	86.357
P9WGT5	L-serine dehydratase OS=Mycobacterium tuberculosis (strain ATCC 25618 / H37Rv) GN=sdaA PE=1 SV=1	1	0.00901534	_AK(ac)VWYDR_	AK(1)VWYDR	242	-0.99565	86.67
P9WGT5	L-serine dehydratase OS=Mycobacterium tuberculosis (strain ATCC 25618 / H37Rv) GN=sdaA PE=1 SV=1	1	0.00175354	_ATGADMHTK(ac)YK_	ATGADMHTK(1)YK	441	0.2004	83.081
P9WNU9	Pup deamidase/depupylase OS=Mycobacterium tuberculosis (strain ATCC 25618 / H37Rv) GN=dop PE=1 SV=1	1	3.89e-13	_HVASVPGAAK(ac)LQLYK_	HVASVPGAAK(1)LQLYK	138	0.62838	147.26
P9WNU9	Pup deamidase/depupylase OS=Mycobacterium tuberculosis (strain ATCC 25618 / H37Rv) GN=dop PE=1 SV=1	1	0.0221756	_VAK(ac)LVDSR_	VAK(1)LVDSR	327	-0.18935	72.275
P9WG45	DNA gyrase subunit B OS=Mycobacterium tuberculosis (strain ATCC 25618 / H37Rv) GN=gyrB PE=1 SV=1	1	2.89e-06	_K(ac)SATDIGGLPGK_	K(1)SATDIGGLPGK	430	1.1917	109.83
P9WG45	DNA gyrase subunit B OS=Mycobacterium tuberculosis (strain ATCC 25618 / H37Rv) GN=gyrB PE=1 SV=1	1	6.23e-07	_K(ac)SELYVVEGDSAGGSAK_	K(1)SELYVVEGDSAGGSAK	452	0.18698	97.713
P9WG45	DNA gyrase subunit B OS=Mycobacterium tuberculosis (strain ATCC 25618 / H37Rv) GN=gyrB PE=1 SV=1	1	2.77e-11	_TFHYPGGLVDFVK(ac)HINR_	TFHYPGGLVDFVK(1)HINR	262	-0.4236	122.08
P96825	Putative short-chain type dehydrogenase/reductase Rv0148 OS=Mycobacterium tuberculosis (strain ATCC 25618 / H37Rv) GN=Rv0148 PE=1 SV=3	1	0.0335702	_IAGFK(ac)L_	IAGFK(1)L	285	-0.8299	63.581
P96825	Putative short-chain type dehydrogenase/reductase Rv0148 OS=Mycobacterium tuberculosis (strain ATCC 25618 / H37Rv) GN=Rv0148 PE=1 SV=3	1	0.000266687	_WAEITDLSGAK(ac)IAGFK_	WAEITDLSGAK(1)IAGFK	280	-2.6391	81.448
P9WNX9	Succinate-semialdehyde dehydrogenase [NADP(+)] 1 OS=Mycobacterium tuberculosis (strain ATCC 25618 / H37Rv) GN=gabD1 PE=1 SV=1	1	1.99e-07	_TLAAAK(ac)AEALK_	TLAAAK(1)AEALK	81	1.8911	138.02
P9WFI9	Putative S-adenosyl-L-methionine-dependent methyltransferase Rv0281 OS=Mycobacterium tuberculosis (strain ATCC 25618 / H37Rv) GN=Rv0281 PE=1 SV=1	1	0.00651992	_LPDHK(ac)LK_	LPDHK(1)LK	64	-0.9919	91.318
P9WFI9	Putative S-adenosyl-L-methionine-dependent methyltransferase Rv0281 OS=Mycobacterium tuberculosis (strain ATCC 25618 / H37Rv) GN=Rv0281 PE=1 SV=1	1	0.000124183	_TK(ac)YFDEYFR_	TK(1)YFDEYFR	83	-0.75774	126.19
P9WMT5	Protein GrpE OS=Mycobacterium tuberculosis (strain ATCC 25618 / H37Rv) GN=grpE PE=1 SV=1	1	2.59e-07	_K(ac)HGDLESGPLK_	K(1)HGDLESGPLK	107	-0.069231	121.02
P9WNP7	3-hydroxybutyryl-CoA dehydrogenase OS=Mycobacterium tuberculosis (strain ATCC 25618 / H37Rv) GN=fadB2 PE=1 SV=1	1	0.00504636	_IVK(ac)SLER_	IVK(1)SLER	50	-0.11032	101.72
P9WNP7	3-hydroxybutyryl-CoA dehydrogenase OS=Mycobacterium tuberculosis (strain ATCC 25618 / H37Rv) GN=fadB2 PE=1 SV=1	1	0.00445885	_VAAATK(ac)QPQR_	VAAATK(1)QPQR	134	0.044699	83.883
P9WM83	Uncharacterized protein Rv0569 OS=Mycobacterium tuberculosis (strain ATCC 25618 / H37Rv) GN=Rv0569 PE=1 SV=1	1	0.000264835	_AK(ac)VGDWLVIK_	AK(1)VGDWLVIK	4	-0.26718	105.03
P9WJI7	Nicotinate phosphoribosyltransferase pncB2 OS=Mycobacterium tuberculosis (strain ATCC 25618 / H37Rv) GN=pncB2 PE=1 SV=1	1	0.0421578	_TK(ac)FSSGK_	TK(1)FSSGK	340	1.4458	54.722
I6WYY7	(3R)-hydroxyacyl-ACP dehydratase subunit HadB OS=Mycobacterium tuberculosis (strain ATCC 25618 / H37Rv) GN=hadB PE=1 SV=1	1	0.0162079	_AIASAK(ac)LA_	AIASAK(1)LA	140	0.28719	79.469
I6WYY7	(3R)-hydroxyacyl-ACP dehydratase subunit HadB OS=Mycobacterium tuberculosis (strain ATCC 25618 / H37Rv) GN=hadB PE=1 SV=1	1	0.00526557	_VK(ac)SVDPESK_	VK(1)SVDPESK	109	-0.7243	77.062
P9WHC7	50S ribosomal protein L1 OS=Mycobacterium tuberculosis (strain ATCC 25618 / H37Rv) GN=rplA PE=1 SV=1	1	0.0191387	_LK(ac)PSSSK_	LK(1)PSSSK	200	1.2694	72.879
P9WHC7	50S ribosomal protein L1 OS=Mycobacterium tuberculosis (strain ATCC 25618 / H37Rv) GN=rplA PE=1 SV=1	1	8.79e-08	_QANLHFVIGK(ac)ASFDEK_	QANLHFVIGK(1)ASFDEK	177	1.4792	101.05
P9WHC7	50S ribosomal protein L1 OS=Mycobacterium tuberculosis (strain ATCC 25618 / H37Rv) GN=rplA PE=1 SV=1	1	0.00311867	_TNLYTPLQAAK(ac)LAK_	TNLYTPLQAAK(1)LAK	28	0.10175	77.776
P9WHE7	50S ribosomal protein L10 OS=Mycobacterium tuberculosis (strain ATCC 25618 / H37Rv) GN=rplJ PE=1 SV=1	1	0.00323788	_AIK(ac)TFAK_	AIK(1)TFAK	94	0.28957	111.17
P9WHE7	50S ribosomal protein L10 OS=Mycobacterium tuberculosis (strain ATCC 25618 / H37Rv) GN=rplJ PE=1 SV=1	1	0.00722895	_TFAK(ac)EHK_	TFAK(1)EHK	98	-0.95107	87.476
P9WHE7	50S ribosomal protein L10 OS=Mycobacterium tuberculosis (strain ATCC 25618 / H37Rv) GN=rplJ PE=1 SV=1	1	0.00234651	_EHK(ac)ALVIK_	EHK(1)ALVIK	101	0.87594	99.815
P9WHE7	50S ribosomal protein L10 OS=Mycobacterium tuberculosis (strain ATCC 25618 / H37Rv) GN=rplJ PE=1 SV=1	1	0.0135228	_EVLLAK(ac)LAGAMK_	EVLLAK(1)LAGAMK	135	0.33074	65.179
P9WHE7	50S ribosomal protein L10 OS=Mycobacterium tuberculosis (strain ATCC 25618 / H37Rv) GN=rplJ PE=1 SV=1	1	5.54e-09	_LAGAMK(ac)GNLAK_	LAGAMK(1)GNLAK	141	0.019427	154.24
P9WHE7	50S ribosomal protein L10 OS=Mycobacterium tuberculosis (strain ATCC 25618 / H37Rv) GN=rplJ PE=1 SV=1	1	0.000391363	_LAAALQEK(ac)K_	LAAALQEK(1)K	168	-0.096634	102.52
P9WHE7	50S ribosomal protein L10 OS=Mycobacterium tuberculosis (strain ATCC 25618 / H37Rv) GN=rplJ PE=1 SV=1	1	1.93e-11	_SLTGSATYAVAK(ac)NTLIK_	SLTGSATYAVAK(1)NTLIK	53	-0.81501	126.16
O06769	Neutral ceramidase OS=Mycobacterium tuberculosis (strain ATCC 25618 / H37Rv) GN=Rv0669c PE=1 SV=1	1	3.52e-05	_NPPADK(ac)AFFPK_	NPPADK(1)AFFPK	172	0.52191	104.24
P9WNM7	Elongation factor G OS=Mycobacterium tuberculosis (strain ATCC 25618 / H37Rv) GN=fusA PE=1 SV=1	1	0.0325739	_AQK(ac)DVLTDLSR_	AQK(1)DVLTDLSR	4	0.77872	58.268
P9WNM7	Elongation factor G OS=Mycobacterium tuberculosis (strain ATCC 25618 / H37Rv) GN=fusA PE=1 SV=1	1	0.00586058	_EIIAK(ac)ATGE_	EIIAK(1)ATGE	697	0.83504	81.525
P9WNM7	Elongation factor G OS=Mycobacterium tuberculosis (strain ATCC 25618 / H37Rv) GN=fusA PE=1 SV=1	1	0.0343265	_ICFVNK(ac)MDK_	ICFVNK(1)MDK	139	0.46232	52.49
P9WNM7	Elongation factor G OS=Mycobacterium tuberculosis (strain ATCC 25618 / H37Rv) GN=fusA PE=1 SV=1	1	7.92e-06	_LVQNVEYTHK(ac)K_	LVQNVEYTHK(1)K	503	-0.29423	96.745
P9WNM7	Elongation factor G OS=Mycobacterium tuberculosis (strain ATCC 25618 / H37Rv) GN=fusA PE=1 SV=1	1	2.37e-11	_PQVAYK(ac)ETIK_	PQVAYK(1)ETIK	488	-0.73362	130.56
P9WNM7	Elongation factor G OS=Mycobacterium tuberculosis (strain ATCC 25618 / H37Rv) GN=fusA PE=1 SV=1	1	0.000806714	_QADK(ac)YDVPR_	QADK(1)YDVPR	128	-0.22385	104.82
P9WNM7	Elongation factor G OS=Mycobacterium tuberculosis (strain ATCC 25618 / H37Rv) GN=fusA PE=1 SV=1	1	2.68e-08	_VEANVGK(ac)PQVAYK_	VEANVGK(1)PQVAYK	482	0.072354	129.77
P9WHB9	50S ribosomal protein L23 OS=Mycobacterium tuberculosis (strain ATCC 25618 / H37Rv) GN=rplW PE=1 SV=1	1	5.54e-06	_IAVEK(ac)IFAVK_	IAVEK(1)IFAVK	48	-0.21888	145.91
P9WHB9	50S ribosomal protein L23 OS=Mycobacterium tuberculosis (strain ATCC 25618 / H37Rv) GN=rplW PE=1 SV=1	1	0.000205642	_TQIK(ac)IAVEK_	TQIK(1)IAVEK	43	-0.94247	119.39
P9WHD5	50S ribosomal protein L16 OS=Mycobacterium tuberculosis (strain ATCC 25618 / H37Rv) GN=rplP PE=1 SV=1	1	0.00215684	_AIHK(ac)LPIK_	AIHK(1)LPIK	124	-1.8206	102.51
P9WH27	30S ribosomal protein S8 OS=Mycobacterium tuberculosis (strain ATCC 25618 / H37Rv) GN=rpsH PE=1 SV=1	1	5.51e-06	_LK(ac)ANIAQILK_	LK(1)ANIAQILK	33	0.39932	146.11
P9WH27	30S ribosomal protein S8 OS=Mycobacterium tuberculosis (strain ATCC 25618 / H37Rv) GN=rpsH PE=1 SV=1	1	9.45e-21	_NANSAYHDEVSLPHSK(ac)LK_	NANSAYHDEVSLPHSK(1)LK	31	-0.38923	161.35
P9WH27	30S ribosomal protein S8 OS=Mycobacterium tuberculosis (strain ATCC 25618 / H37Rv) GN=rpsH PE=1 SV=1	1	2.95e-05	_VYAK(ac)STNLPR_	VYAK(1)STNLPR	90	0.39813	134.3
P9WKF5	Adenylate kinase OS=Mycobacterium tuberculosis (strain ATCC 25618 / H37Rv) GN=adk PE=1 SV=1	1	8.5e-06	_GTQAVK(ac)LAEK_	GTQAVK(1)LAEK	19	-0.2949	143.42
P9WKF5	Adenylate kinase OS=Mycobacterium tuberculosis (strain ATCC 25618 / H37Rv) GN=adk PE=1 SV=1	1	1.15e-06	_LAEK(ac)LGIPQISTGELFR_	LAEK(1)LGIPQISTGELFR	23	0.60877	99.915
I6WZG6	29 kDa antigen CFP29 OS=Mycobacterium tuberculosis (strain ATCC 25618 / H37Rv) GN=cfp29 PE=1 SV=1	1	0.0274243	_ASK(ac)PLVR_	ASK(1)PLVR	73	-0.81991	71.692
I6WZG6	29 kDa antigen CFP29 OS=Mycobacterium tuberculosis (strain ATCC 25618 / H37Rv) GN=cfp29 PE=1 SV=1	1	0.00152239	_K(ac)LAFVEDR_	K(1)LAFVEDR	110	0.067712	105.98
P9WHL7	Phosphoribosylformylglycinamidine synthase subunit PurL OS=Mycobacterium tuberculosis (strain ATCC 25618 / H37Rv) GN=purL PE=1 SV=1	1	0.0196791	_SSK(ac)VHLR_	SSK(1)VHLR	61	0.66694	75.243
P9WHQ7	Amidophosphoribosyltransferase OS=Mycobacterium tuberculosis (strain ATCC 25618 / H37Rv) GN=purF PE=1 SV=1	1	0.00458413	_LK(ac)LNPLK_	LK(1)LNPLK	368	-0.28448	98.997
P9WI79	Serine/threonine-protein kinase PknD OS=Mycobacterium tuberculosis (strain ATCC 25618 / H37Rv) GN=pknD PE=1 SV=1	1	0.00337483	_ALLK(ac)QYGPLTPAR_	ALLK(1)QYGPLTPAR	105	-0.38351	84.173
P9WKL9	Uncharacterized protein Rv0968 OS=Mycobacterium tuberculosis (strain ATCC 25618 / H37Rv) GN=Rv0968 PE=1 SV=1	1	0.00233392	_MVVK(ac)APLR_	MVVK(1)APLR	33	-0.72237	106.04
P9WK59	Putative lipoprotein LpqT OS=Mycobacterium tuberculosis (strain ATCC 25618 / H37Rv) GN=lpqT PE=1 SV=1	1	2.1e-05	_DFDIAEALK(ac)HGTADAR_	DFDIAEALK(1)HGTADAR	134	0.45624	100.98
P96379	Nucleoside triphosphate pyrophosphohydrolase OS=Mycobacterium tuberculosis (strain ATCC 25618 / H37Rv) GN=mazG PE=1 SV=1	1	0.003944	_LVDAVAMMDK(ac)LR_	LVDAVAMMDK(1)LR	96	0.47426	83.204
P9WNN9	Probable enoyl-CoA hydratase echA8 OS=Mycobacterium tuberculosis (strain ATCC 25618 / H37Rv) GN=echA8 PE=1 SV=1	1	8.12e-05	_AK(ac)AMDLILTGR_	AK(1)AMDLILTGR	154	0.79775	103.2
P9WNN9	Probable enoyl-CoA hydratase echA8 OS=Mycobacterium tuberculosis (strain ATCC 25618 / H37Rv) GN=echA8 PE=1 SV=1	1	0.00839365	_MAK(ac)EAVNR_	MAK(1)EAVNR	208	-0.77494	80.688
P9WGI9	Serine hydroxymethyltransferase 1 OS=Mycobacterium tuberculosis (strain ATCC 25618 / H37Rv) GN=glyA1 PE=1 SV=1	1	0.00306446	_SGLIVGK(ac)QQYAK_	SGLIVGK(1)QQYAK	240	0.17155	80.69
P9WN93	Fumarate hydratase class II OS=Mycobacterium tuberculosis (strain ATCC 25618 / H37Rv) GN=fumC PE=1 SV=1	1	2.29e-12	_ALDWHTVVK(ac)SGR_	ALDWHTVVK(1)SGR	182	-0.71889	186.76
P9WN93	Fumarate hydratase class II OS=Mycobacterium tuberculosis (strain ATCC 25618 / H37Rv) GN=fumC PE=1 SV=1	1	7.13e-22	_LAESSPSIVTPLNSAIGYEEAAAVAK(ac)QALK_	LAESSPSIVTPLNSAIGYEEAAAVAK(1)QALK	426	0.5289	154.77
P9WN93	Fumarate hydratase class II OS=Mycobacterium tuberculosis (strain ATCC 25618 / H37Rv) GN=fumC PE=1 SV=1	1	0.0179204	_NILESFK(ac)LLTNVSR_	NILESFK(1)LLTNVSR	374	0.20254	66.246
P9WN93	Fumarate hydratase class II OS=Mycobacterium tuberculosis (strain ATCC 25618 / H37Rv) GN=fumC PE=1 SV=1	1	0.00229925	_VPAK(ac)ALWR_	VPAK(1)ALWR	25	0.12225	105.81
P9WG61	Uncharacterized protein Rv1324 OS=Mycobacterium tuberculosis (strain ATCC 25618 / H37Rv) GN=Rv1324 PE=1 SV=1	1	3.26e-11	_K(ac)SYQAILDANPGSVEAK_	K(1)SYQAILDANPGSVEAK	190	-0.1063	107.72
P9WG61	Uncharacterized protein Rv1324 OS=Mycobacterium tuberculosis (strain ATCC 25618 / H37Rv) GN=Rv1324 PE=1 SV=1	1	2.66e-08	_WVDSLLSATAGK(ac)LK_	WVDSLLSATAGK(1)LK	156	0.91845	119.39
P9WGV1	S-adenosylmethionine synthase OS=Mycobacterium tuberculosis (strain ATCC 25618 / H37Rv) GN=metK PE=1 SV=1	1	0.047598	_DPSK(ac)VDR_	DPSK(1)VDR	290	1.7189	52.786
P9WGV1	S-adenosylmethionine synthase OS=Mycobacterium tuberculosis (strain ATCC 25618 / H37Rv) GN=metK PE=1 SV=1	1	0.010306	_HGGGAFSGK(ac)DPSK_	HGGGAFSGK(1)DPSK	286	-1.2281	72.705
P9WGV1	S-adenosylmethionine synthase OS=Mycobacterium tuberculosis (strain ATCC 25618 / H37Rv) GN=metK PE=1 SV=1	1	0.0226159	_VDDLK(ac)R_	VDDLK(1)R	400	-0.52021	68.915
P9WGV1	S-adenosylmethionine synthase OS=Mycobacterium tuberculosis (strain ATCC 25618 / H37Rv) GN=metK PE=1 SV=1	1	1.14e-07	_WVAK(ac)NVVAAGLAER_	WVAK(1)NVVAAGLAER	304	-0.1452	112.96
P9WG25	Transketolase OS=Mycobacterium tuberculosis (strain ATCC 25618 / H37Rv) GN=tkt PE=1 SV=1	1	3.06e-08	_IVGFDPDK(ac)TFQVR_	IVGFDPDK(1)TFQVR	305	-0.037071	130.03
P9WG25	Transketolase OS=Mycobacterium tuberculosis (strain ATCC 25618 / H37Rv) GN=tkt PE=1 SV=1	1	0.0106174	_K(ac)ALLDR_	K(1)ALLDR	346	-0.88764	89.369
P9WG25	Transketolase OS=Mycobacterium tuberculosis (strain ATCC 25618 / H37Rv) GN=tkt PE=1 SV=1	1	1.04e-20	_LPDGWDADLPHWEPGSK(ac)ALATR_	LPDGWDADLPHWEPGSK(1)ALATR	373	-0.098846	150.36
P9WGT3	3-oxoacyl-[acyl-carrier-protein] reductase FabG1 OS=Mycobacterium tuberculosis (strain ATCC 25618 / H37Rv) GN=fabG1 PE=1 SV=1	1	1.63e-19	_FEK(ac)VINANLTGAFR_	FEK(1)VINANLTGAFR	107	-1.1891	194.01
P9WGT3	3-oxoacyl-[acyl-carrier-protein] reductase FabG1 OS=Mycobacterium tuberculosis (strain ATCC 25618 / H37Rv) GN=fabG1 PE=1 SV=1	1	0.00176928	_MTEEK(ac)FEK_	MTEEK(1)FEK	104	-2.9497	104.22
P9WPR9	Uncharacterized protein Rv1488 OS=Mycobacterium tuberculosis (strain ATCC 25618 / H37Rv) GN=Rv1488 PE=1 SV=1	1	1.76e-06	_AIEK(ac)TFAAIK_	AIEK(1)TFAAIK	259	-0.25959	151.98
P9WPR9	Uncharacterized protein Rv1488 OS=Mycobacterium tuberculosis (strain ATCC 25618 / H37Rv) GN=Rv1488 PE=1 SV=1	1	1.02e-41	_FEPSPVEDQPK(ac)HAADGDDAEVAGWFSTDTDPSIAR_	FEPSPVEDQPK(1)HAADGDDAEVAGWFSTDTDPSIAR	332	-0.60689	180.83
P9WMM5	Phosphoribosyl isomerase A OS=Mycobacterium tuberculosis (strain ATCC 25618 / H37Rv) GN=priA PE=1 SV=1	1	2.53e-08	_GVEGAIVGK(ac)ALYAR_	GVEGAIVGK(1)ALYAR	226	0.82031	127.32
P9WFC7	UvrABC system protein B OS=Mycobacterium tuberculosis (strain ATCC 25618 / H37Rv) GN=uvrB PE=1 SV=1	1	0.0216499	_FRDEIADLK(ac)R_	FRDEIADLK(1)R	686	0.24597	78.548
P9WKJ9	Translation initiation factor IF-3 OS=Mycobacterium tuberculosis (strain ATCC 25618 / H37Rv) GN=infC PE=1 SV=1	1	0.000241404	_FLEAGSK(ac)VK_	FLEAGSK(1)VK	115	-0.45688	117.52
P9WKJ9	Translation initiation factor IF-3 OS=Mycobacterium tuberculosis (strain ATCC 25618 / H37Rv) GN=infC PE=1 SV=1	1	0.000629009	_HPGEPAGGPPPK(ac)PTAGDSK_	HPGEPAGGPPPK(1)PTAGDSK	190	0.89648	92.474
P9WKJ9	Translation initiation factor IF-3 OS=Mycobacterium tuberculosis (strain ATCC 25618 / H37Rv) GN=infC PE=1 SV=1	1	6.01e-07	_IDDHDYETK(ac)K_	IDDHDYETK(1)K	102	-0.76798	140.49
P9WKJ9	Translation initiation factor IF-3 OS=Mycobacterium tuberculosis (strain ATCC 25618 / H37Rv) GN=infC PE=1 SV=1	1	0.0280194	_IMDYGK(ac)YK_	IMDYGK(1)YK	64	-1.1125	58.981
P9WKJ9	Translation initiation factor IF-3 OS=Mycobacterium tuberculosis (strain ATCC 25618 / H37Rv) GN=infC PE=1 SV=1	1	0.00155322	_YK(ac)YEAAQK_	YK(1)YEAAQK	66	0.57813	107.79
P9WIT9	Ornithine carbamoyltransferase OS=Mycobacterium tuberculosis (strain ATCC 25618 / H37Rv) GN=argF PE=1 SV=1	1	1.27e-05	_DETLQDTAK(ac)VLSR_	DETLQDTAK(1)VLSR	89	1.1148	106.14
P9WNX7	Putative succinate-semialdehyde dehydrogenase [NADP(+)] 2 OS=Mycobacterium tuberculosis (strain ATCC 25618 / H37Rv) GN=gabD2 PE=1 SV=1	1	0.000918723	_GANLDK(ac)VAK_	GANLDK(1)VAK	271	0.073206	100.88
P9WNX7	Putative succinate-semialdehyde dehydrogenase [NADP(+)] 2 OS=Mycobacterium tuberculosis (strain ATCC 25618 / H37Rv) GN=gabD2 PE=1 SV=1	1	4.92e-05	_IYVEK(ac)DIAEEFTR_	IYVEK(1)DIAEEFTR	298	-0.83362	95.428
P9WNX7	Putative succinate-semialdehyde dehydrogenase [NADP(+)] 2 OS=Mycobacterium tuberculosis (strain ATCC 25618 / H37Rv) GN=gabD2 PE=1 SV=1	1	0.0324365	_TVMK(ac)LPGR_	TVMK(1)LPGR	513	-0.39128	65.474
P9WK17	Malate synthase G OS=Mycobacterium tuberculosis (strain ATCC 25618 / H37Rv) GN=glcB PE=1 SV=1	1	8.1e-05	_ACIK(ac)AAADR_	ACIK(1)AAADR	447	-0.55636	136.96
P9WK17	Malate synthase G OS=Mycobacterium tuberculosis (strain ATCC 25618 / H37Rv) GN=glcB PE=1 SV=1	1	1.06e-16	_DELQAQIDK(ac)WHR_	DELQAQIDK(1)WHR	66	-0.17972	200.16
P9WK17	Malate synthase G OS=Mycobacterium tuberculosis (strain ATCC 25618 / H37Rv) GN=glcB PE=1 SV=1	1	1.45e-05	_TTVNLK(ac)ACIK_	TTVNLK(1)ACIK	443	1.0544	132.32
P9WK17	Malate synthase G OS=Mycobacterium tuberculosis (strain ATCC 25618 / H37Rv) GN=glcB PE=1 SV=1	1	1.05e-08	_WVDQGVGCSK(ac)VPDIHDVALMEDR_	WVDQGVGCSK(1)VPDIHDVALMEDR	621	-0.77283	106.12
P9WND5	Putative L-lactate dehydrogenase OS=Mycobacterium tuberculosis (strain ATCC 25618 / H37Rv) GN=lldD PE=1 SV=1	1	0.000113278	_SQWPGK(ac)LVVK_	SQWPGK(1)LVVK	273	0.82982	113.61
P9WLP1	Universal stress protein Rv1996 OS=Mycobacterium tuberculosis (strain ATCC 25618 / H37Rv) GN=Rv1996 PE=1 SV=1	1	2.75e-09	_NLEDEQEK(ac)MLAR_	NLEDEQEK(1)MLAR	233	0.49689	151.99
P9WLP1	Universal stress protein Rv1996 OS=Mycobacterium tuberculosis (strain ATCC 25618 / H37Rv) GN=Rv1996 PE=1 SV=1	1	1.78e-07	_YPDVVVHK(ac)VVVCDRPAPR_	YPDVVVHK(1)VVVCDRPAPR	253	0.063512	126.84
P9WMR1	Probable helicase HelY OS=Mycobacterium tuberculosis (strain ATCC 25618 / H37Rv) GN=helY PE=1 SV=1	1	0.00430589	_ALSNQK(ac)HTDLTAR_	ALSNQK(1)HTDLTAR	76	-0.27349	81.908
P9WNU7	Pup--protein ligase OS=Mycobacterium tuberculosis (strain ATCC 25618 / H37Rv) GN=pafA PE=1 SV=1	1	3.1e-09	_DEPHADAEK(ac)YR_	DEPHADAEK(1)YR	202	0.73027	162.68
P9WNU7	Pup--protein ligase OS=Mycobacterium tuberculosis (strain ATCC 25618 / H37Rv) GN=pafA PE=1 SV=1	1	1e-11	_DFTVDWVHLK(ac)LNDQAQR_	DFTVDWVHLK(1)LNDQAQR	423	-0.37667	129.05
P9WNU7	Pup--protein ligase OS=Mycobacterium tuberculosis (strain ATCC 25618 / H37Rv) GN=pafA PE=1 SV=1	1	0.00251633	_TVLCK(ac)DPFR_	TVLCK(1)DPFR	435	-0.38052	90.149
P9WMN1	ATP phosphoribosyltransferase OS=Mycobacterium tuberculosis (strain ATCC 25618 / H37Rv) GN=hisG PE=1 SV=1	1	0.0156668	_K(ac)DLATK_	K(1)DLATK	122	-0.11579	71.379
P9WJL3	"UDP-N-acetylmuramoyl-L-alanyl-D-glutamate--2,6-diaminopimelate ligase OS=Mycobacterium tuberculosis (strain ATCC 25618 / H37Rv) GN=murE PE=1 SV=1"	1	2.12e-06	_GQGFLALVDYAHK(ac)PEALR_	GQGFLALVDYAHK(1)PEALR	396	-0.53759	100.07
P9WID5	Adenosine kinase OS=Mycobacterium tuberculosis (strain ATCC 25618 / H37Rv) GN=adoK PE=1 SV=1	1	0.0186624	_DWLK(ac)AR_	DWLK(1)AR	82	-1.4347	79.307
P9WN27	Glutamate-ammonia-ligase adenylyltransferase OS=Mycobacterium tuberculosis (strain ATCC 25618 / H37Rv) GN=glnE PE=1 SV=1	1	0.00861647	_DK(ac)PAVAK_	DK(1)PAVAK	584	-0.88732	87.476
P9WLG9	Uncharacterized protein Rv2239c OS=Mycobacterium tuberculosis (strain ATCC 25618 / H37Rv) GN=Rv2239c PE=1 SV=1	1	0.00906718	_LVQPK(ac)SR_	LVQPK(1)SR	152	-0.75655	89.142
P9WQF3	Meromycolate extension acyl carrier protein OS=Mycobacterium tuberculosis (strain ATCC 25618 / H37Rv) GN=acpM PE=1 SV=1	1	7.02e-29	_TVGDVVAYIQK(ac)LEEENPEAAQALR_	TVGDVVAYIQK(1)LEEENPEAAQALR	79	-0.36354	166.49
P9WLD5	Uncharacterized protein Rv2302 OS=Mycobacterium tuberculosis (strain ATCC 25618 / H37Rv) GN=Rv2302 PE=1 SV=1	1	0.0301253	_MHAK(ac)VGDYLVVK_	MHAK(1)VGDYLVVK	4	-0.19814	52.576
O53182	2-oxoglutarate oxidoreductase subunit KorA OS=Mycobacterium tuberculosis (strain ATCC 25618 / H37Rv) GN=korA PE=1 SV=3	1	0.0242002	_K(ac)PEIAEANVLALK_	K(1)PEIAEANVLALK	211	0.39502	47.774
O53182	2-oxoglutarate oxidoreductase subunit KorA OS=Mycobacterium tuberculosis (strain ATCC 25618 / H37Rv) GN=korA PE=1 SV=3	1	1.74e-06	_LAELEQDK(ac)TLVAR_	LAELEQDK(1)TLVAR	636	0.62976	107.97
P9WPC3	ATP-dependent Clp protease proteolytic subunit 2 OS=Mycobacterium tuberculosis (strain ATCC 25618 / H37Rv) GN=clpP2 PE=1 SV=1	1	1.56e-09	_ESNPYNK(ac)LFEER_	ESNPYNK(1)LFEER	35	0.17212	158.89
P9WPE1	Citrate lyase subunit beta-like protein OS=Mycobacterium tuberculosis (strain ATCC 25618 / H37Rv) GN=citE PE=1 SV=1	1	1.12e-06	_AYRPSHEK(ac)LAWAR_	AYRPSHEK(1)LAWAR	227	1.5997	122.66
P9WPE1	Citrate lyase subunit beta-like protein OS=Mycobacterium tuberculosis (strain ATCC 25618 / H37Rv) GN=citE PE=1 SV=1	1	0.0381609	_FAK(ac)AAAAADVVILDLEDGVAEAQKPAAR_	FAK(1)AAAAADVVILDLEDGVAEAQKPAAR	23	0.69344	73.936
I6X4K0	Arginine decarboxylase OS=Mycobacterium tuberculosis (strain ATCC 25618 / H37Rv) GN=Rv2531c PE=1 SV=1	1	0.0339661	_EK(ac)ILMER_	EK(1)ILMER	720	2.0031	71.614
P9WFW7	Alanine--tRNA ligase OS=Mycobacterium tuberculosis (strain ATCC 25618 / H37Rv) GN=alaS PE=1 SV=1	1	5.83e-06	_AAVTDVQK(ac)IAK_	AAVTDVQK(1)IAK	545	-1.0729	117.2
P9WFW7	Alanine--tRNA ligase OS=Mycobacterium tuberculosis (strain ATCC 25618 / H37Rv) GN=alaS PE=1 SV=1	1	0.000850689	_K(ac)NIDTGMGVER_	K(1)NIDTGMGVER	226	-1.1947	80.96
P9WF61	Ribonuclease VapC40 OS=Mycobacterium tuberculosis (strain ATCC 25618 / H37Rv) GN=vapC40 PE=1 SV=1	1	0.043073	_AAGAK(ac)LLTR_	AAGAK(1)LLTR	111	0.78585	60.342
P9WFD5	Universal stress protein Rv2624c OS=Mycobacterium tuberculosis (strain ATCC 25618 / H37Rv) GN=Rv2624c PE=1 SV=1	1	0.000715453	_LVSVIK(ac)PTHPSPDDYDR_	LVSVIK(1)PTHPSPDDYDR	47	0.56216	88.283
P9WFD5	Universal stress protein Rv2624c OS=Mycobacterium tuberculosis (strain ATCC 25618 / H37Rv) GN=Rv2624c PE=1 SV=1	1	3.17e-08	_SK(ac)VDQPASDINWIVVR_	SK(1)VDQPASDINWIVVR	142	1.2809	115.66
P9WL63	Uncharacterized protein Rv2629 OS=Mycobacterium tuberculosis (strain ATCC 25618 / H37Rv) GN=Rv2629 PE=1 SV=1	1	0.000162672	_DAK(ac)QELIDSLEEAVR_	DAK(1)QELIDSLEEAVR	51	0.97161	90.379
P9WL63	Uncharacterized protein Rv2629 OS=Mycobacterium tuberculosis (strain ATCC 25618 / H37Rv) GN=Rv2629 PE=1 SV=1	1	0.00434185	_K(ac)SALDEEEIWDLTSAEFTR_	K(1)SALDEEEIWDLTSAEFTR	229	-0.65103	62.589
P9WL47	Uncharacterized protein Rv2658c OS=Mycobacterium tuberculosis (strain ATCC 25618 / H37Rv) GN=Rv2658c PE=1 SV=1	1	0.00845288	_HIEWK(ac)LECR_	HIEWK(1)LECR	55	-0.168	74.533
P9WGI1	RNA polymerase sigma factor SigA OS=Mycobacterium tuberculosis (strain ATCC 25618 / H37Rv) GN=sigA PE=1 SV=1	1	0.000127698	_AVEK(ac)FDYTK_	AVEK(1)FDYTK	334	0.58307	124.42
P9WGI1	RNA polymerase sigma factor SigA OS=Mycobacterium tuberculosis (strain ATCC 25618 / H37Rv) GN=sigA PE=1 SV=1	1	1.29e-06	_QIESK(ac)TMSK_	QIESK(1)TMSK	509	-0.20783	155.97
P71635	CRISPR-associated protein Csm6 OS=Mycobacterium tuberculosis (strain ATCC 25618 / H37Rv) GN=csm6 PE=1 SV=4	1	4.66e-06	_AAVAK(ac)HLPEDR_	AAVAK(1)HLPEDR	251	-0.35217	124.21
P71635	CRISPR-associated protein Csm6 OS=Mycobacterium tuberculosis (strain ATCC 25618 / H37Rv) GN=csm6 PE=1 SV=4	1	0.0197779	_CALK(ac)HPPK_	CALK(1)HPPK	281	-0.39831	66.073
P71629	CRISPR-associated protein Cas10/Csm1 OS=Mycobacterium tuberculosis (strain ATCC 25618 / H37Rv) GN=cas10 PE=1 SV=1	1	0.00969512	_VIEEK(ac)YR_	VIEEK(1)YR	717	-0.39278	84.498
P9WJP5	Probable malate:quinone oxidoreductase OS=Mycobacterium tuberculosis (strain ATCC 25618 / H37Rv) GN=mqo PE=1 SV=1	1	7.44e-05	_FLK(ac)HGQISDLPR_	FLK(1)HGQISDLPR	327	0.023804	96.82
P9WHS3	Zinc metalloprotease Rip1 OS=Mycobacterium tuberculosis (strain ATCC 25618 / H37Rv) GN=rip1 PE=1 SV=1	1	0.000200317	_AMYK(ac)QATWK_	AMYK(1)QATWK	90	1.5155	117.52
P9WNM1	Elongation factor Ts OS=Mycobacterium tuberculosis (strain ATCC 25618 / H37Rv) GN=tsf PE=1 SV=1	1	0.0119724	_AEGK(ac)PEQALPK_	AEGK(1)PEQALPK	214	0.16997	66.023
P9WNM1	Elongation factor Ts OS=Mycobacterium tuberculosis (strain ATCC 25618 / H37Rv) GN=tsf PE=1 SV=1	0.999928	0.0420933	_AEGKPEQALPK(ac)IVEGR_	AEGKPEQALPK(1)IVEGR	221	0.63534	69.422
P9WHC9	50S ribosomal protein L19 OS=Mycobacterium tuberculosis (strain ATCC 25618 / H37Rv) GN=rplS PE=1 SV=1	1	0.00516338	_AK(ac)LYYLR_	AK(1)LYYLR	95	-0.15009	99.375
P9WHC9	50S ribosomal protein L19 OS=Mycobacterium tuberculosis (strain ATCC 25618 / H37Rv) GN=rplS PE=1 SV=1	1	1.18e-06	_LDFVDK(ac)PSLR_	LDFVDK(1)PSLR	9	0.75616	155.97
P9WHC9	50S ribosomal protein L19 OS=Mycobacterium tuberculosis (strain ATCC 25618 / H37Rv) GN=rplS PE=1 SV=1	1	0.000786841	_LQVFK(ac)GVVIR_	LQVFK(1)GVVIR	43	-0.0061864	94.309
P9WH53	30S ribosomal protein S16 OS=Mycobacterium tuberculosis (strain ATCC 25618 / H37Rv) GN=rpsP PE=1 SV=1	1	0.0105061	_AQYWLSVGAQPTEPVLK(ac)LLK_	AQYWLSVGAQPTEPVLK(1)LLK	72	0.22068	61.942
P9WH53	30S ribosomal protein S16 OS=Mycobacterium tuberculosis (strain ATCC 25618 / H37Rv) GN=rpsP PE=1 SV=1	1	4.81e-05	_LLK(ac)ITGDWQK_	LLK(1)ITGDWQK	75	0.43039	124.12
P9WH53	30S ribosomal protein S16 OS=Mycobacterium tuberculosis (strain ATCC 25618 / H37Rv) GN=rpsP PE=1 SV=1	1	7.08e-05	_ITGDWQK(ac)FK_	ITGDWQK(1)FK	82	0.078755	128.81
P9WMK7	DNA-binding protein HU homolog OS=Mycobacterium tuberculosis (strain ATCC 25618 / H37Rv) GN=hup PE=1 SV=1	1	1.32e-20	_AELIDVLTQK(ac)LGSDR_	AELIDVLTQK(1)LGSDR	13	0.2915	205.52
P9WMK7	DNA-binding protein HU homolog OS=Mycobacterium tuberculosis (strain ATCC 25618 / H37Rv) GN=hup PE=1 SV=1	1	1.11e-06	_MNK(ac)AELIDVLTQK_	MNK(1)AELIDVLTQK	3	-0.15871	102.52
P9WNX3	D-3-phosphoglycerate dehydrogenase OS=Mycobacterium tuberculosis (strain ATCC 25618 / H37Rv) GN=serA PE=1 SV=1	1	0.0186164	_EALAK(ac)TK_	EALAK(1)TK	220	-1.0453	72.928
P9WNX3	D-3-phosphoglycerate dehydrogenase OS=Mycobacterium tuberculosis (strain ATCC 25618 / H37Rv) GN=serA PE=1 SV=1	1	4.74e-13	_TPETAGLIDK(ac)EALAK_	TPETAGLIDK(1)EALAK	215	0.19785	145.46
P9WN61	Aspartyl/glutamyl-tRNA(Asn/Gln) amidotransferase subunit B OS=Mycobacterium tuberculosis (strain ATCC 25618 / H37Rv) GN=gatB PE=1 SV=1	1	6.64e-05	_TETK(ac)NVNSLK_	TETK(1)NVNSLK	248	0.034979	122.39
P9WNG9	Electron transfer flavoprotein subunit alpha OS=Mycobacterium tuberculosis (strain ATCC 25618 / H37Rv) GN=etfA PE=1 SV=1	1	0.0060803	_TIVAVNK(ac)DEEAPIFEIADYGVVGDLFK_	TIVAVNK(1)DEEAPIFEIADYGVVGDLFK	284	0.09295	74.287
I6X654	Acyl-CoA dehydrogenase FadE22 OS=Mycobacterium tuberculosis (strain ATCC 25618 / H37Rv) GN=fadE22 PE=1 SV=1	1	4.04e-12	_SVEGAGPGPEGNITK(ac)LK_	SVEGAGPGPEGNITK(1)LK	651	0.38839	137.61
I6X666	Uncharacterized protein OS=Mycobacterium tuberculosis (strain ATCC 25618 / H37Rv) GN=Rv3076 PE=1 SV=1	1	0.0506082	_LEDK(ac)HG_	LEDK(1)HG	156	-0.49899	52.683
P9WKC9	Probable diacyglycerol O-acyltransferase tgs1 OS=Mycobacterium tuberculosis (strain ATCC 25618 / H37Rv) GN=tgs1 PE=1 SV=1	1	1.6e-14	_LRPFDLGAPK(ac)WVDDPDFDLGR_	LRPFDLGAPK(1)WVDDPDFDLGR	70	-0.054826	154.08
P9WKC9	Probable diacyglycerol O-acyltransferase tgs1 OS=Mycobacterium tuberculosis (strain ATCC 25618 / H37Rv) GN=tgs1 PE=1 SV=1	1	0.0345657	_LVAISK(ac)R_	LVAISK(1)R	448	0.069626	58.917
P9WKC9	Probable diacyglycerol O-acyltransferase tgs1 OS=Mycobacterium tuberculosis (strain ATCC 25618 / H37Rv) GN=tgs1 PE=1 SV=1	1	2.49e-21	_MNHLTTLDAGFLK(ac)AEDVDR_	MNHLTTLDAGFLK(1)AEDVDR	13	-0.50035	167.63
P9WKC9	Probable diacyglycerol O-acyltransferase tgs1 OS=Mycobacterium tuberculosis (strain ATCC 25618 / H37Rv) GN=tgs1 PE=1 SV=1	1	1.65e-05	_SNSALSK(ac)TDNR_	SNSALSK(1)TDNR	296	-0.20212	113.76
P9WMP9	ATP-dependent DNA helicase UvrD2 OS=Mycobacterium tuberculosis (strain ATCC 25618 / H37Rv) GN=uvrD2 PE=1 SV=1	1	0.0292011	_VAGSK(ac)LR_	VAGSK(1)LR	323	-0.24089	71.342
P9WGH9	ECF RNA polymerase sigma factor SigH OS=Mycobacterium tuberculosis (strain ATCC 25618 / H37Rv) GN=sigH PE=1 SV=1	1	0.0182628	_HGTNLK(ac)AWLYR_	HGTNLK(1)AWLYR	79	-0.30741	62.894
P9WPT5	Probable manganese/zinc-exporting P-type ATPase OS=Mycobacterium tuberculosis (strain ATCC 25618 / H37Rv) GN=ctpC PE=1 SV=1	1	0.012516	_AEVMPEDK(ac)LAAVR_	AEVMPEDK(1)LAAVR	591	0.82952	70.563
P9WPT5	Probable manganese/zinc-exporting P-type ATPase OS=Mycobacterium tuberculosis (strain ATCC 25618 / H37Rv) GN=ctpC PE=1 SV=1	1	0.00016884	_ASEWVDK(ac)LR_	ASEWVDK(1)LR	513	-0.23751	126.29
P9WPT5	Probable manganese/zinc-exporting P-type ATPase OS=Mycobacterium tuberculosis (strain ATCC 25618 / H37Rv) GN=ctpC PE=1 SV=1	1	7.03e-14	_DEVRPEAAQVLTK(ac)LR_	DEVRPEAAQVLTK(1)LR	550	0.078099	176.29
P9WPT5	Probable manganese/zinc-exporting P-type ATPase OS=Mycobacterium tuberculosis (strain ATCC 25618 / H37Rv) GN=ctpC PE=1 SV=1	1	0.014969	_VK(ac)VDWVR_	VK(1)VDWVR	16	-0.3749	77.732
P9WHM1	N5-carboxyaminoimidazole ribonucleotide mutase OS=Mycobacterium tuberculosis (strain ATCC 25618 / H37Rv) GN=purE PE=1 SV=1	1	8.55e-05	_LADVVAAK(ac)DAELQR_	LADVVAAK(1)DAELQR	160	0.33095	97.273
P9WQH7	Probable propionyl-CoA carboxylase beta chain 5 OS=Mycobacterium tuberculosis (strain ATCC 25618 / H37Rv) GN=accD5 PE=1 SV=1	1	1.56e-17	_REESLHPVGEDAVEK(ac)VHAK_	REESLHPVGEDAVEK(1)VHAK	50	-0.5989	149.73
P9WQH7	Probable propionyl-CoA carboxylase beta chain 5 OS=Mycobacterium tuberculosis (strain ATCC 25618 / H37Rv) GN=accD5 PE=1 SV=1	1	0.0543454	_K(ac)HGNVPL_	K(1)HGNVPL	542	-1.0836	44.692
P9WQH7	Probable propionyl-CoA carboxylase beta chain 5 OS=Mycobacterium tuberculosis (strain ATCC 25618 / H37Rv) GN=accD5 PE=1 SV=1	1	0.0215558	_LAELHK(ac)R_	LAELHK(1)R	34	1.7463	63.565
P9WQH7	Probable propionyl-CoA carboxylase beta chain 5 OS=Mycobacterium tuberculosis (strain ATCC 25618 / H37Rv) GN=accD5 PE=1 SV=1	1	0.00146894	_STNFNLGEK(ac)R_	STNFNLGEK(1)R	91	-0.37462	81.709
P9WQ77	Probable L-lysine-epsilon aminotransferase OS=Mycobacterium tuberculosis (strain ATCC 25618 / H37Rv) GN=lat PE=1 SV=1	1	0.0422457	_AVQHGK(ac)YLR_	AVQHGK(1)YLR	362	-0.40536	54.722
P9WFT3	Tryptophan--tRNA ligase OS=Mycobacterium tuberculosis (strain ATCC 25618 / H37Rv) GN=trpS PE=1 SV=1	1	0.0216356	_MTQFK(ac)DK_	MTQFK(1)DK	116	0.7629	67.414
P9WKI7	Inosine-5'-monophosphate dehydrogenase OS=Mycobacterium tuberculosis (strain ATCC 25618 / H37Rv) GN=guaB PE=1 SV=1	1	0.0183395	_IEK(ac)LPVVDGR_	IEK(1)LPVVDGR	217	0.11376	68.676
P9WKI7	Inosine-5'-monophosphate dehydrogenase OS=Mycobacterium tuberculosis (strain ATCC 25618 / H37Rv) GN=guaB PE=1 SV=1	1	0.00316532	_LK(ac)SEVGDR_	LK(1)SEVGDR	300	-0.51869	99.788
P9WKI7	Inosine-5'-monophosphate dehydrogenase OS=Mycobacterium tuberculosis (strain ATCC 25618 / H37Rv) GN=guaB PE=1 SV=1	1	9.79e-06	_LVLDMVGK(ac)LK_	LVLDMVGK(1)LK	298	-1.4327	139.86
P9WKI7	Inosine-5'-monophosphate dehydrogenase OS=Mycobacterium tuberculosis (strain ATCC 25618 / H37Rv) GN=guaB PE=1 SV=1	1	0.01175	_QYK(ac)SYR_	QYK(1)SYR	419	-0.50391	88.643
P9WHE1	50S ribosomal protein L13 OS=Mycobacterium tuberculosis (strain ATCC 25618 / H37Rv) GN=rplM PE=1 SV=1	1	0.00151004	_VAISGDK(ac)LQHK_	VAISGDK(1)LQHK	68	-0.19765	84.479
P9WHE1	50S ribosomal protein L13 OS=Mycobacterium tuberculosis (strain ATCC 25618 / H37Rv) GN=rplM PE=1 SV=1	1	9.7e-08	_VVEK(ac)AILGMLPK_	VVEK(1)AILGMLPK	103	0.58661	134.68
P9WH35	30S ribosomal protein S4 OS=Mycobacterium tuberculosis (strain ATCC 25618 / H37Rv) GN=rpsD PE=1 SV=1	1	0.0021232	_FTYGVMEK(ac)QFR_	FTYGVMEK(1)QFR	65	0.25884	83.045
P9WH35	30S ribosomal protein S4 OS=Mycobacterium tuberculosis (strain ATCC 25618 / H37Rv) GN=rpsD PE=1 SV=1	1	4.84e-10	_IK(ac)ESEYLLQLQEK_	IK(1)ESEYLLQLQEK	42	-0.73253	147.64
P9WH35	30S ribosomal protein S4 OS=Mycobacterium tuberculosis (strain ATCC 25618 / H37Rv) GN=rpsD PE=1 SV=1	1	0.00390452	_TGEELLK(ac)ILESR_	TGEELLK(1)ILESR	87	-1.1258	82.651
P9WIP7	Nucleoid-associated protein Lsr2 OS=Mycobacterium tuberculosis (strain ATCC 25618 / H37Rv) GN=lsr2 PE=1 SV=1	1	0.00524575	_NATK(ac)LR_	NATK(1)LR	43	-0.42719	120.49
I6X7W8	Monooxygenase OS=Mycobacterium tuberculosis (strain ATCC 25618 / H37Rv) GN=Rv3618 PE=1 SV=1	1	0.038709	_MK(ac)APLR_	MK(1)APLR	2	-0.55432	64.523
P9WI55	Inorganic pyrophosphatase OS=Mycobacterium tuberculosis (strain ATCC 25618 / H37Rv) GN=ppa PE=1 SV=1	1	0.00315192	_FVK(ac)AADWVDR_	FVK(1)AADWVDR	136	-1.0319	84.507
P9WI55	Inorganic pyrophosphatase OS=Mycobacterium tuberculosis (strain ATCC 25618 / H37Rv) GN=ppa PE=1 SV=1	1	0.00503382	_HFFVHYK(ac)DLEPGK_	HFFVHYK(1)DLEPGK	127	-0.44158	72.29
P9WI55	Inorganic pyrophosphatase OS=Mycobacterium tuberculosis (strain ATCC 25618 / H37Rv) GN=ppa PE=1 SV=1	1	7.15e-10	_MVDEHGGDDK(ac)VLCVPAGDPR_	MVDEHGGDDK(1)VLCVPAGDPR	91	0.06037	113.54
P9WI55	Inorganic pyrophosphatase OS=Mycobacterium tuberculosis (strain ATCC 25618 / H37Rv) GN=ppa PE=1 SV=1	1	2.02e-05	_NK(ac)YEVDHETGR_	NK(1)YEVDHETGR	16	0.58887	109.44
I6X831	Conserved protein OS=Mycobacterium tuberculosis (strain ATCC 25618 / H37Rv) GN=Rv3688c PE=1 SV=1	1	0.00928024	_TQDK(ac)LR_	TQDK(1)LR	21	0.4765	98.418
P9WJF1	Probable decaprenylphosphoryl-beta-D-ribose oxidase OS=Mycobacterium tuberculosis (strain ATCC 25618 / H37Rv) GN=dprE1 PE=1 SV=1	1	2.28e-06	_LATVEQLPAK(ac)LR_	LATVEQLPAK(1)LR	259	0.026431	122.46
P9WJF1	Probable decaprenylphosphoryl-beta-D-ribose oxidase OS=Mycobacterium tuberculosis (strain ATCC 25618 / H37Rv) GN=dprE1 PE=1 SV=1	1	0.0134689	_TPDAEMIVK(ac)AVAR_	TPDAEMIVK(1)AVAR	37	-0.20834	69.846
P9WFV1	Leucine--tRNA ligase OS=Mycobacterium tuberculosis (strain ATCC 25618 / H37Rv) GN=leuS PE=1 SV=1	1	0.000187336	_AIAAK(ac)SDLER_	AIAAK(1)SDLER	394	-0.07407	115.33
P9WFV1	Leucine--tRNA ligase OS=Mycobacterium tuberculosis (strain ATCC 25618 / H37Rv) GN=leuS PE=1 SV=1	1	0.024418	_DWAK(ac)LTAGER_	DWAK(1)LTAGER	217	-1.1226	64.827
I6X8D2	Polyketide synthase Pks13 OS=Mycobacterium tuberculosis (strain ATCC 25618 / H37Rv) GN=pks13 PE=1 SV=1	1	0.00352848	_AEAEGK(ac)FAR_	AEAEGK(1)FAR	897	1.3916	89.827
I6X8D2	Polyketide synthase Pks13 OS=Mycobacterium tuberculosis (strain ATCC 25618 / H37Rv) GN=pks13 PE=1 SV=1	1	9.67e-07	_AGEEIPQTK(ac)EEIR_	AGEEIPQTK(1)EEIR	1572	-0.026941	111.83
I6X8D2	Polyketide synthase Pks13 OS=Mycobacterium tuberculosis (strain ATCC 25618 / H37Rv) GN=pks13 PE=1 SV=1	1	8.86e-14	_AVVLAHDHDEAIK(ac)GLR_	AVVLAHDHDEAIK(1)GLR	687	0.80422	147.12
I6X8D2	Polyketide synthase Pks13 OS=Mycobacterium tuberculosis (strain ATCC 25618 / H37Rv) GN=pks13 PE=1 SV=1	1	0.00580958	_AYK(ac)DAGIDPR_	AYK(1)DAGIDPR	408	0.71618	78.342
I6X8D2	Polyketide synthase Pks13 OS=Mycobacterium tuberculosis (strain ATCC 25618 / H37Rv) GN=pks13 PE=1 SV=1	1	0.00228182	_GGYLK(ac)DIK_	GGYLK(1)DIK	181	0.11165	101.65
I6X8D2	Polyketide synthase Pks13 OS=Mycobacterium tuberculosis (strain ATCC 25618 / H37Rv) GN=pks13 PE=1 SV=1	1	2.57e-05	_NWVGK(ac)AVGK_	NWVGK(1)AVGK	33	0.18524	140.83
I6X8D2	Polyketide synthase Pks13 OS=Mycobacterium tuberculosis (strain ATCC 25618 / H37Rv) GN=pks13 PE=1 SV=1	1	3.04e-11	_YIKPGGEPIHDVEYWK(ac)K_	YIKPGGEPIHDVEYWK(1)K	960	0.73193	122.46
P9WKI1	Inositol-3-phosphate synthase OS=Mycobacterium tuberculosis (strain ATCC 25618 / H37Rv) GN=ino1 PE=1 SV=1	1	0.0226603	_K(ac)WAYVR_	K(1)WAYVR	284	0.65123	67.035
P9WKI1	Inositol-3-phosphate synthase OS=Mycobacterium tuberculosis (strain ATCC 25618 / H37Rv) GN=ino1 PE=1 SV=1	1	0.00351643	_VLAK(ac)LFEDR_	VLAK(1)LFEDR	213	0.071377	87.184
P9WM73	Uncharacterized protein Rv0088 OS=Mycobacterium tuberculosis (strain ATCC 25618 / H37Rv) GN=Rv0088 PE=1 SV=1	1	0.00684916	_FSTK(ac)MK_	FSTK(1)MK	129	-0.57138	102.71
P9WM73	Uncharacterized protein Rv0088 OS=Mycobacterium tuberculosis (strain ATCC 25618 / H37Rv) GN=Rv0088 PE=1 SV=1	1	0.0250904	_MK(ac)LFGLPYR_	MK(1)LFGLPYR	131	0.16442	64.841
P9WM73	Uncharacterized protein Rv0088 OS=Mycobacterium tuberculosis (strain ATCC 25618 / H37Rv) GN=Rv0088 PE=1 SV=1	1	1.04e-05	_LVVGSK(ac)FSTK_	LVVGSK(1)FSTK	125	-0.21711	140.24
P9WM73	Uncharacterized protein Rv0088 OS=Mycobacterium tuberculosis (strain ATCC 25618 / H37Rv) GN=Rv0088 PE=1 SV=1	1	0.00382039	_VTALK(ac)PNELVEWSHPLGHR_	VTALK(1)PNELVEWSHPLGHR	147	1.4373	77.08
P9WPU1	Cation-transporting P-type ATPase A OS=Mycobacterium tuberculosis (strain ATCC 25618 / H37Rv) GN=ctpA PE=1 SV=1	1	0.0373848	_AK(ac)SQAGSALR_	AK(1)SQAGSALR	228	1.7963	61.48
P9WPU1	Cation-transporting P-type ATPase A OS=Mycobacterium tuberculosis (strain ATCC 25618 / H37Rv) GN=ctpA PE=1 SV=1	1	0.0101013	_GYK(ac)SLEATR_	GYK(1)SLEATR	429	-0.66289	75.474
P9WJE9	ESX-1 secretion system protein EccE1 OS=Mycobacterium tuberculosis (strain ATCC 25618 / H37Rv) GN=eccE1 PE=1 SV=1	1	0.00350791	_EK(ac)WSMIK_	EK(1)WSMIK	251	-0.6388	105.52
P9WIT5	Membrane protein insertase YidC OS=Mycobacterium tuberculosis (strain ATCC 25618 / H37Rv) GN=yidC PE=1 SV=1	1	0.000454243	_MALEMQK(ac)LQR_	MALEMQK(1)LQR	96	-0.16103	98.044
I6X8S7	Aldehyde dehydrogenase (NAD+) OS=Mycobacterium tuberculosis (strain ATCC 25618 / H37Rv) GN=Rv0223c PE=1 SV=1	1	0.0155655	_K(ac)DLFTK_	K(1)DLFTK	87	-0.69282	69.825
P9WNA9	ESX-3 secretion system protein EccC3 OS=Mycobacterium tuberculosis (strain ATCC 25618 / H37Rv) GN=eccC3 PE=1 SV=1	1	9.46e-08	_EQYSDPEK(ac)PILR_	EQYSDPEK(1)PILR	357	0.11116	136.3
P9WNA9	ESX-3 secretion system protein EccC3 OS=Mycobacterium tuberculosis (strain ATCC 25618 / H37Rv) GN=eccC3 PE=1 SV=1	1	0.0125932	_IK(ac)DIDK_	IK(1)DIDK	641	-0.09855	83.206
P9WNA9	ESX-3 secretion system protein EccC3 OS=Mycobacterium tuberculosis (strain ATCC 25618 / H37Rv) GN=eccC3 PE=1 SV=1	1	0.0079883	_K(ac)SLADR_	K(1)SLADR	538	-0.15715	98.997
P9WNA9	ESX-3 secretion system protein EccC3 OS=Mycobacterium tuberculosis (strain ATCC 25618 / H37Rv) GN=eccC3 PE=1 SV=1	1	0.0263329	_SSAGNMVIHGGPK(ac)SGK_	SSAGNMVIHGGPK(1)SGK	832	-0.65614	66.022
P9WPD1	Chaperone protein ClpB OS=Mycobacterium tuberculosis (strain ATCC 25618 / H37Rv) GN=clpB PE=1 SV=1	1	0.0460286	_ATFK(ac)PEFINR_	ATFK(1)PEFINR	740	1.2728	47.712
P9WPD1	Chaperone protein ClpB OS=Mycobacterium tuberculosis (strain ATCC 25618 / H37Rv) GN=clpB PE=1 SV=1	1	9.6e-05	_DLK(ac)EQLEALR_	DLK(1)EQLEALR	477	0.085991	120.53
P9WPD1	Chaperone protein ClpB OS=Mycobacterium tuberculosis (strain ATCC 25618 / H37Rv) GN=clpB PE=1 SV=1	1	0.0101094	_EAFVK(ac)VR_	EAFVK(1)VR	142	2.6539	85.272
P9WPD1	Chaperone protein ClpB OS=Mycobacterium tuberculosis (strain ATCC 25618 / H37Rv) GN=clpB PE=1 SV=1	1	7.49e-05	_HIEK(ac)DAALER_	HIEK(1)DAALER	326	-0.90152	124.42
P9WPD1	Chaperone protein ClpB OS=Mycobacterium tuberculosis (strain ATCC 25618 / H37Rv) GN=clpB PE=1 SV=1	1	6.55e-16	_IDMSEYGEK(ac)HTVAR_	IDMSEYGEK(1)HTVAR	642	0.2074	182.7
P9WPD1	Chaperone protein ClpB OS=Mycobacterium tuberculosis (strain ATCC 25618 / H37Rv) GN=clpB PE=1 SV=1	1	0.000626757	_LK(ac)AVLDDIK_	LK(1)AVLDDIK	260	0.81424	105.46
P9WPD1	Chaperone protein ClpB OS=Mycobacterium tuberculosis (strain ATCC 25618 / H37Rv) GN=clpB PE=1 SV=1	1	5.68e-05	_SELADQK(ac)EK_	SELADQK(1)EK	453	0.23456	131.83
P9WPD1	Chaperone protein ClpB OS=Mycobacterium tuberculosis (strain ATCC 25618 / H37Rv) GN=clpB PE=1 SV=1	1	3.38e-11	_TELAK(ac)ALADFLFDDER_	TELAK(1)ALADFLFDDER	618	-0.50956	125.73
P9WQ57	Long-chain-fatty-acid--AMP ligase FadD30 OS=Mycobacterium tuberculosis (strain ATCC 25618 / H37Rv) GN=fadD30 PE=1 SV=1	1	3.95e-09	_YHSDDK(ac)EPLLR_	YHSDDK(1)EPLLR	383	-0.083889	157.68
P9WGX5	Anti-sigma-K factor RskA OS=Mycobacterium tuberculosis (strain ATCC 25618 / H37Rv) GN=rskA PE=1 SV=1	1	3.55e-08	_TAILDATK(ac)PEVR_	TAILDATK(1)PEVR	79	0.2098	148.96
P9WIP9	Heparin-binding hemagglutinin OS=Mycobacterium tuberculosis (strain ATCC 25618 / H37Rv) GN=hbhA PE=1 SV=1	1	0.000269483	_EK(ac)FTAEELR_	EK(1)FTAEELR	74	-0.71378	117.14
P9WIP9	Heparin-binding hemagglutinin OS=Mycobacterium tuberculosis (strain ATCC 25618 / H37Rv) GN=hbhA PE=1 SV=1	1	0.00011474	_LTK(ac)LQEDLPEQLTELR_	LTK(1)LQEDLPEQLTELR	59	0.53656	90.706
P9WGK5	Sensor-like histidine kinase senX3 OS=Mycobacterium tuberculosis (strain ATCC 25618 / H37Rv) GN=senX3 PE=1 SV=1	1	9.23e-05	_FAEK(ac)VLIEANR_	FAEK(1)VLIEANR	199	-0.66641	98.942
P9WH95	50S ribosomal protein L33 2 OS=Mycobacterium tuberculosis (strain ATCC 25618 / H37Rv) GN=rpmG2 PE=1 SV=1	1	5.09e-07	_PK(ac)ITLACEVCK(ac)HR_	PK(1)ITLACEVCK(1)HR	10	-0.53788	134.06
P9WH95	50S ribosomal protein L33 2 OS=Mycobacterium tuberculosis (strain ATCC 25618 / H37Rv) GN=rpmG2 PE=1 SV=1	1	2.78e-16	_PK(ac)ITLACEVCK(ac)HR_	PK(1)ITLACEVCK(1)HR	19	-0.53788	199.21
P9WH95	50S ribosomal protein L33 2 OS=Mycobacterium tuberculosis (strain ATCC 25618 / H37Rv) GN=rpmG2 PE=1 SV=1	1	0.0321507	_NDPDRLELK(ac)K_	NDPDRLELK(1)K	39	0.39544	68.536
Q79FX6	Cyclopropane mycolic acid synthase MmaA2 OS=Mycobacterium tuberculosis (strain ATCC 25618 / H37Rv) GN=mmaA2 PE=1 SV=1	1	1.46e-20	_NQAAHVQK(ac)SFDEM(ox)DTPR_	NQAAHVQK(1)SFDEMDTPR	105	-0.19767	166.48
P9WGY7	DNA-directed RNA polymerase subunit beta' OS=Mycobacterium tuberculosis (strain ATCC 25618 / H37Rv) GN=rpoC PE=1 SV=1	0.999951	0.000133371	_ADKVEK(ac)QFQR_	ADKVEK(1)QFQR	758	0.3041	122.33
P9WGY7	DNA-directed RNA polymerase subunit beta' OS=Mycobacterium tuberculosis (strain ATCC 25618 / H37Rv) GN=rpoC PE=1 SV=1	1	0.000151617	_AQGVSIHDK(ac)HIEVIVR_	AQGVSIHDK(1)HIEVIVR	1152	0.97639	91.518
P9WGY7	DNA-directed RNA polymerase subunit beta' OS=Mycobacterium tuberculosis (strain ATCC 25618 / H37Rv) GN=rpoC PE=1 SV=1	1	5.26e-05	_DGLFCEK(ac)IFGPTR_	DGLFCEK(1)IFGPTR	50	0.59202	97.073
P9WGY7	DNA-directed RNA polymerase subunit beta' OS=Mycobacterium tuberculosis (strain ATCC 25618 / H37Rv) GN=rpoC PE=1 SV=1	1	5.1e-07	_DWECYCGK(ac)YK_	DWECYCGK(1)YK	64	0.54455	149.96
P9WGY7	DNA-directed RNA polymerase subunit beta' OS=Mycobacterium tuberculosis (strain ATCC 25618 / H37Rv) GN=rpoC PE=1 SV=1	1	0.0438045	_FK(ac)GIICER_	FK(1)GIICER	71	-0.81114	53.751
P9WGY7	DNA-directed RNA polymerase subunit beta' OS=Mycobacterium tuberculosis (strain ATCC 25618 / H37Rv) GN=rpoC PE=1 SV=1	0.826683	0.017278	_KK(ac)EILDHYEER_	K(0.173)K(0.827)EILDHYEER	743	-0.87955	70.889
P9WGY7	DNA-directed RNA polymerase subunit beta' OS=Mycobacterium tuberculosis (strain ATCC 25618 / H37Rv) GN=rpoC PE=1 SV=1	1	0.000101022	_LMALELFK(ac)PFVMK_	LMALELFK(1)PFVMK	453	-1.9197	80.69
P9WGY7	DNA-directed RNA polymerase subunit beta' OS=Mycobacterium tuberculosis (strain ATCC 25618 / H37Rv) GN=rpoC PE=1 SV=1	1	8e-11	_LVDLNHAQNIK(ac)SAK_	LVDLNHAQNIK(1)SAK	470	-0.41632	138.19
P9WGY7	DNA-directed RNA polymerase subunit beta' OS=Mycobacterium tuberculosis (strain ATCC 25618 / H37Rv) GN=rpoC PE=1 SV=1	1	3.89e-09	_MGHIELAAPVTHIWYFK(ac)GVPSR_	MGHIELAAPVTHIWYFK(1)GVPSR	108	-0.95118	117.48
P9WGY7	DNA-directed RNA polymerase subunit beta' OS=Mycobacterium tuberculosis (strain ATCC 25618 / H37Rv) GN=rpoC PE=1 SV=1	1	4.16e-15	_NEALVEIWK(ac)EATDEVGQALR_	NEALVEIWK(1)EATDEVGQALR	779	-1.2718	132.74
P9WGY7	DNA-directed RNA polymerase subunit beta' OS=Mycobacterium tuberculosis (strain ATCC 25618 / H37Rv) GN=rpoC PE=1 SV=1	1	0.00799791	_SDK(ac)LNGLK_	SDK(1)LNGLK	1244	-0.22803	77.662
P9WGY7	DNA-directed RNA polymerase subunit beta' OS=Mycobacterium tuberculosis (strain ATCC 25618 / H37Rv) GN=rpoC PE=1 SV=1	1	0.013663	_TLK(ac)PEK_	TLK(1)PEK	40	-0.44292	80.229
P9WGY7	DNA-directed RNA polymerase subunit beta' OS=Mycobacterium tuberculosis (strain ATCC 25618 / H37Rv) GN=rpoC PE=1 SV=1	0.99676	0.000109486	_TLKPEK(ac)DGLFCEK_	TLK(0.003)PEK(0.997)DGLFCEK	43	0.47853	90.348
P9WGY7	DNA-directed RNA polymerase subunit beta' OS=Mycobacterium tuberculosis (strain ATCC 25618 / H37Rv) GN=rpoC PE=1 SV=1	1	7.63e-05	_VFK(ac)HEDGSER_	VFK(1)HEDGSER	1090	0.44669	123.62
P9WGY7	DNA-directed RNA polymerase subunit beta' OS=Mycobacterium tuberculosis (strain ATCC 25618 / H37Rv) GN=rpoC PE=1 SV=1	1	1.67e-15	_VMFNELLPLGYPFVNK(ac)QMHK_	VMFNELLPLGYPFVNK(1)QMHK	686	0.8115	135.29
I6X9J0	Acyl-CoA dehydrogenase FadE8 OS=Mycobacterium tuberculosis (strain ATCC 25618 / H37Rv) GN=fadE8 PE=1 SV=1	1	0.00111993	_EYDPELK(ac)PATTK_	EYDPELK(1)PATTK	165	-0.18158	82.202
P9WH63	30S ribosomal protein S12 OS=Mycobacterium tuberculosis (strain ATCC 25618 / H37Rv) GN=rpsL PE=1 SV=1	1	0.00551943	_VK(ac)TAALK_	VK(1)TAALK	20	0.58762	97.431
P9WH87	50S ribosomal protein L3 OS=Mycobacterium tuberculosis (strain ATCC 25618 / H37Rv) GN=rplC PE=1 SV=1	0.994521	1.11e-20	_KVNK(ac)PLTGQYTAAGVNPR_	K(0.005)VNK(0.995)PLTGQYTAAGVNPR	64	0.040333	175.8
P9WH83	50S ribosomal protein L5 OS=Mycobacterium tuberculosis (strain ATCC 25618 / H37Rv) GN=rplE PE=1 SV=1	1	0.0149147	_ALGFPFK(ac)EN_	ALGFPFK(1)EN	185	0.31551	72.879
P9WH83	50S ribosomal protein L5 OS=Mycobacterium tuberculosis (strain ATCC 25618 / H37Rv) GN=rplE PE=1 SV=1	1	0.0013714	_SIAQFK(ac)LR_	SIAQFK(1)LR	85	-0.61758	116.37
P9WH33	30S ribosomal protein S5 OS=Mycobacterium tuberculosis (strain ATCC 25618 / H37Rv) GN=rpsE PE=1 SV=1	1	2.82e-08	_K(ac)SEALAASVLPDR_	K(1)SEALAASVLPDR	206	0.15221	127.18
I6X9S5	Bifunctional acylase GgtA OS=Mycobacterium tuberculosis (strain ATCC 25618 / H37Rv) GN=ggtA PE=1 SV=1	1	0.0130023	_LLDK(ac)EYLR_	LLDK(1)EYLR	306	-0.33715	74.165
I6X9T8	Conserved protein OS=Mycobacterium tuberculosis (strain ATCC 25618 / H37Rv) GN=Rv0791c PE=1 SV=1	1	6.65e-09	_IAAK(ac)HAQGLNVR_	IAAK(1)HAQGLNVR	225	0.12761	154.05
P9WHF9	Putative thiosulfate sulfurtransferase OS=Mycobacterium tuberculosis (strain ATCC 25618 / H37Rv) GN=cysA1 PE=1 SV=1	1	1.19e-11	_AANEDGTFK(ac)SDEELAK_	AANEDGTFK(1)SDEELAK	209	0.24737	132.84
P9WHF9	Putative thiosulfate sulfurtransferase OS=Mycobacterium tuberculosis (strain ATCC 25618 / H37Rv) GN=cysA1 PE=1 SV=1	1	4.19e-17	_SDEELAK(ac)LYADAGLDNSK_	SDEELAK(1)LYADAGLDNSK	216	-1.238	144.68
P9WHF9	Putative thiosulfate sulfurtransferase OS=Mycobacterium tuberculosis (strain ATCC 25618 / H37Rv) GN=cysA1 PE=1 SV=1	1	1.63e-33	_DFVDAQQFSK(ac)LLSER_	DFVDAQQFSK(1)LLSER	67	-0.80703	235.92
P9WHF9	Putative thiosulfate sulfurtransferase OS=Mycobacterium tuberculosis (strain ATCC 25618 / H37Rv) GN=cysA1 PE=1 SV=1	1	0.00399644	_K(ac)WELDGR_	K(1)WELDGR	115	0.95427	101.43
P9WHF9	Putative thiosulfate sulfurtransferase OS=Mycobacterium tuberculosis (strain ATCC 25618 / H37Rv) GN=cysA1 PE=1 SV=1	1	0.00395965	_VK(ac)LLDGGR_	VK(1)LLDGGR	107	2.3522	98.044
I6X9Y7	Conserved protein OS=Mycobacterium tuberculosis (strain ATCC 25618 / H37Rv) GN=Rv0854 PE=1 SV=1	1	2.08e-07	_SQDGK(ac)YELTPK_	SQDGK(1)YELTPK	92	0.3524	132.97
O53871	Putative acyltransferase Rv0859 OS=Mycobacterium tuberculosis (strain ATCC 25618 / H37Rv) GN=fadA PE=1 SV=1	1	7.86e-07	_AAEAWSGGYFAK(ac)SVVPVR_	AAEAWSGGYFAK(1)SVVPVR	189	-0.14856	112.82
O53871	Putative acyltransferase Rv0859 OS=Mycobacterium tuberculosis (strain ATCC 25618 / H37Rv) GN=fadA PE=1 SV=1	1	7.93e-17	_PDTTK(ac)EGLAK_	PDTTK(1)EGLAK	215	0.25792	149.99
O53871	Putative acyltransferase Rv0859 OS=Mycobacterium tuberculosis (strain ATCC 25618 / H37Rv) GN=fadA PE=1 SV=1	1	4.88e-08	_FQK(ac)DLNIPDEK_	FQK(1)DLNIPDEK	339	-0.71708	143.98
O53871	Putative acyltransferase Rv0859 OS=Mycobacterium tuberculosis (strain ATCC 25618 / H37Rv) GN=fadA PE=1 SV=1	1	3.39e-09	_LK(ac)PAFEGLAALGGFDDVALQK_	LK(1)PAFEGLAALGGFDDVALQK	222	1.1585	114.37
P9WQ73	Phosphoserine aminotransferase OS=Mycobacterium tuberculosis (strain ATCC 25618 / H37Rv) GN=serC PE=1 SV=1	1	6.28e-06	_QAPVK(ac)NLVGR_	QAPVK(1)NLVGR	55	0.30434	151.22
P9WJN5	Large-conductance mechanosensitive channel OS=Mycobacterium tuberculosis (strain ATCC 25618 / H37Rv) GN=mscL PE=1 SV=1	1	0.00573305	_GFK(ac)EFLAR_	GFK(1)EFLAR	6	-0.27036	89.047
P9WIM7	Proline-rich antigen homolog OS=Mycobacterium tuberculosis (strain ATCC 25618 / H37Rv) GN=pra PE=1 SV=1	1	2.24e-11	_QGTIGSSIGK(ac)SVLK_	QGTIGSSIGK(1)SVLK	177	-0.071126	145.69
P9WIM7	Proline-rich antigen homolog OS=Mycobacterium tuberculosis (strain ATCC 25618 / H37Rv) GN=pra PE=1 SV=1	1	0.00910391	_SVLK(ac)FK_	SVLK(1)FK	181	0.088569	94.407
P9WQP7	3 beta-hydroxysteroid dehydrogenase/Delta 5--OS=Mycobacterium tuberculosis (strain ATCC 25618 / H37Rv) GN=Rv1106c PE=1 SV=1	1	0.000512076	_GHVK(ac)VLVGR_	GHVK(1)VLVGR	210	-0.75071	114.89
P9WQP7	3 beta-hydroxysteroid dehydrogenase/Delta 5--OS=Mycobacterium tuberculosis (strain ATCC 25618 / H37Rv) GN=Rv1106c PE=1 SV=1	1	7.65e-06	_LFESVLK(ac)GHVK_	LFESVLK(1)GHVK	206	0.093077	108.7
P9WM49	Uncharacterized protein Rv1265 OS=Mycobacterium tuberculosis (strain ATCC 25618 / H37Rv) GN=Rv1265 PE=1 SV=1	1	7.77e-20	_LVGEHTEEWLAK(ac)LR_	LVGEHTEEWLAK(1)LR	206	1.0252	199.4
P9WGU5	Uncharacterized protein Rv1280c OS=Mycobacterium tuberculosis (strain ATCC 25618 / H37Rv) GN=Rv1280c PE=1 SV=1	1	0.0444644	_LAIAK(ac)GIDR_	LAIAK(1)GIDR	363	-0.0081534	57.785
P9WPX1	Homoserine dehydrogenase OS=Mycobacterium tuberculosis (strain ATCC 25618 / H37Rv) GN=hom PE=1 SV=1	1	0.00275189	_GK(ac)SVVTANK_	GK(1)SVVTANK	100	0.034486	89.266
P9WHA1	50S ribosomal protein L31 OS=Mycobacterium tuberculosis (strain ATCC 25618 / H37Rv) GN=rpmE PE=1 SV=1	1	0.000685713	_QK(ac)ILDSGGR_	QK(1)ILDSGGR	50	0.12396	110.54
P9WM31	Uncharacterized protein Rv1303 OS=Mycobacterium tuberculosis (strain ATCC 25618 / H37Rv) GN=Rv1303 PE=1 SV=1	1	3.06e-08	_SAESITAK(ac)EHPLK_	SAESITAK(1)EHPLK	73	-0.20463	126.1
P9WPU7	ATP synthase subunit alpha OS=Mycobacterium tuberculosis (strain ATCC 25618 / H37Rv) GN=atpA PE=1 SV=1	1	7.63e-09	_DSQK(ac)LTEEAADK_	DSQK(1)LTEEAADK	491	0.87453	147.1
P9WPU7	ATP synthase subunit alpha OS=Mycobacterium tuberculosis (strain ATCC 25618 / H37Rv) GN=atpA PE=1 SV=1	1	5.54e-08	_VGGAAQIK(ac)AMK_	VGGAAQIK(1)AMK	384	-0.82973	117.52
P9WM25	Uncharacterized protein Rv1332 OS=Mycobacterium tuberculosis (strain ATCC 25618 / H37Rv) GN=Rv1332 PE=1 SV=1	1	0.0116008	_SLHEPEIIDAK(ac)R_	SLHEPEIIDAK(1)R	134	1.5006	58.098
P9WHF1	Riboflavin biosynthesis protein RibBA OS=Mycobacterium tuberculosis (strain ATCC 25618 / H37Rv) GN=ribBA PE=1 SV=1	0.999657	0.0367912	_KHEK(ac)HIER_	KHEK(1)HIER	207	0.09645	68.847
P9WN73	Glucose-6-phosphate 1-dehydrogenase 2 OS=Mycobacterium tuberculosis (strain ATCC 25618 / H37Rv) GN=zwf2 PE=1 SV=1	1	0.000214662	_VVIEK(ac)PFGHDLASAR_	VVIEK(1)PFGHDLASAR	176	1.4578	87.429
P9WFJ7	UPF0353 protein Rv1481 OS=Mycobacterium tuberculosis (strain ATCC 25618 / H37Rv) GN=Rv1481 PE=1 SV=1	1	0.00190814	_EATK(ac)NALDK_	EATK(1)NALDK	162	0.46247	90.614
P9WFJ7	UPF0353 protein Rv1481 OS=Mycobacterium tuberculosis (strain ATCC 25618 / H37Rv) GN=Rv1481 PE=1 SV=1	1	0.00203767	_NALDK(ac)LQFADR_	NALDK(1)LQFADR	167	-4.4031	86.405
P9WNT7	DNA polymerase III subunit alpha OS=Mycobacterium tuberculosis (strain ATCC 25618 / H37Rv) GN=dnaE1 PE=1 SV=1	1	0.0450509	_IAQK(ac)VASYSLAR_	IAQK(1)VASYSLAR	723	-0.70981	51.939
P9WNT7	DNA polymerase III subunit alpha OS=Mycobacterium tuberculosis (strain ATCC 25618 / H37Rv) GN=dnaE1 PE=1 SV=1	1	1.3e-09	_QCTFDK(ac)VSALK_	QCTFDK(1)VSALK	1125	-0.15391	164.68
P9WNT7	DNA polymerase III subunit alpha OS=Mycobacterium tuberculosis (strain ATCC 25618 / H37Rv) GN=dnaE1 PE=1 SV=1	1	8.88e-05	_VPDDEWEDK(ac)HK_	VPDDEWEDK(1)HK	976	-0.20277	90.614
P9WGM3	Probable transcriptional regulatory protein pdtaR OS=Mycobacterium tuberculosis (strain ATCC 25618 / H37Rv) GN=pdtaR PE=1 SV=1	1	1.29e-13	_GLLQTK(ac)HGMTEPDAFK_	GLLQTK(1)HGMTEPDAFK	165	0.6249	142.91
P9WFU3	Phenylalanine--tRNA ligase alpha subunit OS=Mycobacterium tuberculosis (strain ATCC 25618 / H37Rv) GN=pheS PE=1 SV=1	1	0.00529398	_VK(ac)TEHLGDR_	VK(1)TEHLGDR	31	0.47103	79.659
P9WG39	Acetolactate synthase large subunit IlvG OS=Mycobacterium tuberculosis (strain ATCC 25618 / H37Rv) GN=ilvG PE=1 SV=1	1	8.91e-05	_DLEK(ac)AELVDDR_	DLEK(1)AELVDDR	353	0.041689	99.161
P9WIR7	Alanine and proline-rich secreted protein Apa OS=Mycobacterium tuberculosis (strain ATCC 25618 / H37Rv) GN=apa PE=1 SV=1	1	8.45e-08	_LDQK(ac)LYASAEATDSK_	LDQK(1)LYASAEATDSK	173	-0.33179	106.38
P9WNS9	D-tyrosyl-tRNA(Tyr) deacylase OS=Mycobacterium tuberculosis (strain ATCC 25618 / H37Rv) GN=dtd PE=1 SV=1	1	0.00617225	_LAEK(ac)LWNLR_	LAEK(1)LWNLR	51	1.2554	75.197
P9WG35	Probable thiol peroxidase OS=Mycobacterium tuberculosis (strain ATCC 25618 / H37Rv) GN=tpx PE=1 SV=1	1	0.00297551	_DLPFAQK(ac)R_	DLPFAQK(1)R	90	-0.79254	91.318
P9WG35	Probable thiol peroxidase OS=Mycobacterium tuberculosis (strain ATCC 25618 / H37Rv) GN=tpx PE=1 SV=1	1	0.0124281	_GK(ac)SVLLNIFPSVDTPVCATSVR_	GK(1)SVLLNIFPSVDTPVCATSVR	45	-0.14686	74.222
I6XD69	Polyketide synthase Pks12 OS=Mycobacterium tuberculosis (strain ATCC 25618 / H37Rv) GN=pks12 PE=1 SV=1	1	0.0253277	_CK(ac)PYAGR_	CK(1)PYAGR	255	-1.0638	71.296
I6XD69	Polyketide synthase Pks12 OS=Mycobacterium tuberculosis (strain ATCC 25618 / H37Rv) GN=pks12 PE=1 SV=1	1	0.000420707	_SLEFEDK(ac)FR_	SLEFEDK(1)FR	1553	0.010972	112.13
P9WHU1	Proteasome subunit alpha OS=Mycobacterium tuberculosis (strain ATCC 25618 / H37Rv) GN=prcA PE=1 SV=1	1	7.56e-06	_SLQK(ac)ISELYDR_	SLQK(1)ISELYDR	52	0.89944	113.25
O33259	Methionine synthase OS=Mycobacterium tuberculosis (strain ATCC 25618 / H37Rv) GN=metH PE=1 SV=1	1	7.46e-08	_AMAAEDPEAK(ac)EDYFK_	AMAAEDPEAK(1)EDYFK	1123	-1.4928	106.14
P9WH23	Ubiquinol-cytochrome c reductase iron-sulfur subunit OS=Mycobacterium tuberculosis (strain ATCC 25618 / H37Rv) GN=qcrA PE=1 SV=1	1	5.65e-11	_EPDEAALAAMSNQELLALGGK(ac)LDGVR_	EPDEAALAAMSNQELLALGGK(1)LDGVR	68	-0.49321	138.54
P9WP69	Cytochrome c oxidase subunit 2 OS=Mycobacterium tuberculosis (strain ATCC 25618 / H37Rv) GN=ctaC PE=1 SV=1	1	0.000250303	_AMVSK(ac)PEGK_	AMVSK(1)PEGK	192	-0.050898	117.52
P9WP69	Cytochrome c oxidase subunit 2 OS=Mycobacterium tuberculosis (strain ATCC 25618 / H37Rv) GN=ctaC PE=1 SV=1	1	4.95e-07	_DK(ac)YGEELVGPVR_	DK(1)YGEELVGPVR	198	1.1236	130.2
P9WP69	Cytochrome c oxidase subunit 2 OS=Mycobacterium tuberculosis (strain ATCC 25618 / H37Rv) GN=ctaC PE=1 SV=1	1	2.63e-07	_IDGK(ac)TNAEALR_	IDGK(1)TNAEALR	329	0.81712	136.01
P9WP69	Cytochrome c oxidase subunit 2 OS=Mycobacterium tuberculosis (strain ATCC 25618 / H37Rv) GN=ctaC PE=1 SV=1	1	9.22e-16	_VVTPNDFK(ac)AYLQQR_	VVTPNDFK(1)AYLQQR	319	0.80541	179.65
P9WQ75	Branched-chain-amino-acid aminotransferase OS=Mycobacterium tuberculosis (strain ATCC 25618 / H37Rv) GN=ilvE PE=1 SV=1	1	0.000167765	_IDIDEWQK(ac)K_	IDIDEWQK(1)K	299	-0.98997	110.39
P9WIS7	Dihydrolipoyllysine-residue acetyltransferase component of pyruvate dehydrogenase complex OS=Mycobacterium tuberculosis (strain ATCC 25618 / H37Rv) GN=dlaT PE=1 SV=1	1	0.0326221	_AK(ac)AAFAER_	AK(1)AAFAER	361	-4.8646	66.27
P9WIS7	Dihydrolipoyllysine-residue acetyltransferase component of pyruvate dehydrogenase complex OS=Mycobacterium tuberculosis (strain ATCC 25618 / H37Rv) GN=dlaT PE=1 SV=1	1	3.53e-14	_AVIDALK(ac)IHPNINASYNEDTK_	AVIDALK(1)IHPNINASYNEDTK	387	1.2784	125.04
P9WIS7	Dihydrolipoyllysine-residue acetyltransferase component of pyruvate dehydrogenase complex OS=Mycobacterium tuberculosis (strain ATCC 25618 / H37Rv) GN=dlaT PE=1 SV=1	1	0.000127422	_FLTTIK(ac)HR_	FLTTIK(1)HR	539	-0.13569	154.12
P9WPH5	Uncharacterized protein Rv2242 OS=Mycobacterium tuberculosis (strain ATCC 25618 / H37Rv) GN=Rv2242 PE=1 SV=1	1	0.0088091	_LK(ac)QYSGR_	LK(1)QYSGR	31	-0.37958	89.401
P9WLF7	Uncharacterized protein Rv2271 OS=Mycobacterium tuberculosis (strain ATCC 25618 / H37Rv) GN=Rv2271 PE=1 SV=1	1	0.0079808	_DAYK(ac)NAER_	DAYK(1)NAER	18	0.62195	81.017
P9WIT1	Uncharacterized FAD-linked oxidoreductase Rv2280 OS=Mycobacterium tuberculosis (strain ATCC 25618 / H37Rv) GN=Rv2280 PE=1 SV=1	1	0.00179325	_AVK(ac)YGVAR_	AVK(1)YGVAR	154	0.25779	113.71
P9WIT1	Uncharacterized FAD-linked oxidoreductase Rv2280 OS=Mycobacterium tuberculosis (strain ATCC 25618 / H37Rv) GN=Rv2280 PE=1 SV=1	1	0.000816964	_EK(ac)AFWAAK_	EK(1)AFWAAK	329	0.45323	121.73
P9WIT1	Uncharacterized FAD-linked oxidoreductase Rv2280 OS=Mycobacterium tuberculosis (strain ATCC 25618 / H37Rv) GN=Rv2280 PE=1 SV=1	1	0.0133387	_K(ac)LIEAR_	K(1)LIEAR	322	-1.1986	81.784
P9WLD7	Probable metallo-hydrolase Rv2300c OS=Mycobacterium tuberculosis (strain ATCC 25618 / H37Rv) GN=Rv2300c PE=1 SV=1	1	0.00318998	_AEEK(ac)LLSYNR_	AEEK(1)LLSYNR	265	0.41524	84.605
P9WLD1	Uncharacterized protein Rv2305 OS=Mycobacterium tuberculosis (strain ATCC 25618 / H37Rv) GN=Rv2305 PE=1 SV=1	1	8.12e-06	_AAVAK(ac)HALAR_	AAVAK(1)HALAR	50	-0.12617	150.35
P9WLD1	Uncharacterized protein Rv2305 OS=Mycobacterium tuberculosis (strain ATCC 25618 / H37Rv) GN=Rv2305 PE=1 SV=1	1	0.00214232	_GLAK(ac)PAIDR_	GLAK(1)PAIDR	185	-0.056618	96.342
P9WIN7	Low molecular weight antigen MTB12 OS=Mycobacterium tuberculosis (strain ATCC 25618 / H37Rv) GN=mtb12 PE=1 SV=1	1	0.0100815	_IADHK(ac)LK_	IADHK(1)LK	98	0.43462	80.438
P9WQB5	Alkyl hydroperoxide reductase AhpD OS=Mycobacterium tuberculosis (strain ATCC 25618 / H37Rv) GN=ahpD PE=1 SV=1	1	1.12e-06	_AALPEYAK(ac)DIK_	AALPEYAK(1)DIK	15	-1.0767	127.56
P9WQB5	Alkyl hydroperoxide reductase AhpD OS=Mycobacterium tuberculosis (strain ATCC 25618 / H37Rv) GN=ahpD PE=1 SV=1	1	0.00588748	_DIK(ac)LNLSSITR_	DIK(1)LNLSSITR	18	1.0797	75.89
P9WFS9	Valine--tRNA ligase OS=Mycobacterium tuberculosis (strain ATCC 25618 / H37Rv) GN=valS PE=1 SV=1	1	0.0103557	_VWDWK(ac)R_	VWDWK(1)R	118	-0.087134	85.89
P9WI61	Glycerol-3-phosphate acyltransferase OS=Mycobacterium tuberculosis (strain ATCC 25618 / H37Rv) GN=plsB PE=1 SV=1	1	0.0296426	_HPDSK(ac)FDILK_	HPDSK(1)FDILK	47	0.27825	54.259
P9WIU1	Oligoribonuclease OS=Mycobacterium tuberculosis (strain ATCC 25618 / H37Rv) GN=orn PE=1 SV=1	1	2.6e-05	_MIDVSSIK(ac)ELCR_	MIDVSSIK(1)ELCR	136	1.3057	105.13
P9WNM3	Elongation factor P OS=Mycobacterium tuberculosis (strain ATCC 25618 / H37Rv) GN=efp PE=1 SV=1	1	0.0109664	_LK(ac)NVLSGK_	LK(1)NVLSGK	42	-0.47045	74.533
P9WNM3	Elongation factor P OS=Mycobacterium tuberculosis (strain ATCC 25618 / H37Rv) GN=efp PE=1 SV=1	1	3.76e-12	_VVDK(ac)TFNAGVK_	VVDK(1)TFNAGVK	52	0.071253	186.58
P9WQI5	Uncharacterized ABC transporter ATP-binding protein Rv2564 OS=Mycobacterium tuberculosis (strain ATCC 25618 / H37Rv) GN=Rv2564 PE=1 SV=1	1	9.19e-11	_MK(ac)HRPGDMSGGQQQR_	MK(1)HRPGDMSGGQQQR	138	0.57045	150.11
P9WGA5	Probable transcriptional regulatory protein Rv2603c OS=Mycobacterium tuberculosis (strain ATCC 25618 / H37Rv) GN=Rv2603c PE=1 SV=1	1	5.19e-05	_K(ac)SSVPNENIER_	K(1)SSVPNENIER	58	0.78852	96.313
P9WGA5	Probable transcriptional regulatory protein Rv2603c OS=Mycobacterium tuberculosis (strain ATCC 25618 / H37Rv) GN=Rv2603c PE=1 SV=1	1	0.0072379	_WATTK(ac)HK_	WATTK(1)HK	11	-0.42707	87.181
P9WMK9	AP-4-A phosphorylase OS=Mycobacterium tuberculosis (strain ATCC 25618 / H37Rv) GN=Rv2613c PE=1 SV=1	1	0.0257075	_VIK(ac)NVSR_	VIK(1)NVSR	126	-0.80377	71.877
I6XES4	Methyltransferase OS=Mycobacterium tuberculosis (strain ATCC 25618 / H37Rv) GN=Rv2622 PE=1 SV=1	1	0.0185962	_ALK(ac)VNAR_	ALK(1)VNAR	181	-0.37858	78.178
P9WL67	Uncharacterized protein Rv2627c OS=Mycobacterium tuberculosis (strain ATCC 25618 / H37Rv) GN=Rv2627c PE=1 SV=1	1	1.63e-10	_DYLGQQPDK(ac)LPIAR_	DYLGQQPDK(1)LPIAR	50	0.060196	138.01
P9WMH1	Iron-dependent repressor IdeR OS=Mycobacterium tuberculosis (strain ATCC 25618 / H37Rv) GN=ideR PE=1 SV=1	1	0.00363488	_HLELTEK(ac)GR_	HLELTEK(1)GR	67	0.59872	86.898
I6XF52	Alanine and glycine rich transmembrane protein OS=Mycobacterium tuberculosis (strain ATCC 25618 / H37Rv) GN=Rv2721c PE=1 SV=1	1	0.000102562	_GAMVAAWDK(ac)LR_	GAMVAAWDK(1)LR	344	0.35334	98.04
I6XFA9	Acyl-CoA dehydrogenase FadE21 OS=Mycobacterium tuberculosis (strain ATCC 25618 / H37Rv) GN=fadE21 PE=1 SV=1	1	0.0428669	_LAK(ac)MEVAR_	LAK(1)MEVAR	311	-0.29769	57.55
P9WFT9	Proline--tRNA ligase OS=Mycobacterium tuberculosis (strain ATCC 25618 / H37Rv) GN=proS PE=1 SV=1	1	9e-08	_DDPADAEVASHK(ac)LLIR_	DDPADAEVASHK(1)LLIR	26	0.30369	107.5
P9WHH3	Mycothione reductase OS=Mycobacterium tuberculosis (strain ATCC 25618 / H37Rv) GN=mtr PE=1 SV=1	1	0.00253838	_IASTK(ac)WELR_	IASTK(1)WELR	226	0.091776	90.827
P9WGF3	Chromosome partition protein Smc OS=Mycobacterium tuberculosis (strain ATCC 25618 / H37Rv) GN=smc PE=1 SV=1	1	0.0420979	_QLK(ac)PLGR_	QLK(1)PLGR	203	0.52984	58.917
P9WQE7	Phthiocerol synthesis polyketide synthase type I PpsA OS=Mycobacterium tuberculosis (strain ATCC 25618 / H37Rv) GN=ppsA PE=1 SV=1	1	0.0297173	_LAPDAK(ac)PYQGGHR_	LAPDAK(1)PYQGGHR	1021	-0.51407	59.13
P9WQ59	Long-chain-fatty-acid--AMP ligase FadD28 OS=Mycobacterium tuberculosis (strain ATCC 25618 / H37Rv) GN=fadD28 PE=1 SV=1	1	0.000116465	_LVAIIELK(ac)K_	LVAIIELK(1)K	510	-0.03933	117.7
I6XG43	Conserved protein OS=Mycobacterium tuberculosis (strain ATCC 25618 / H37Rv) GN=Rv3079c PE=1 SV=1	1	7.54e-08	_YLDK(ac)LQAELAR_	YLDK(1)LQAELAR	266	1.2591	147.96
P9WMF9	Transcriptional regulatory protein DevR (DosR) OS=Mycobacterium tuberculosis (strain ATCC 25618 / H37Rv) GN=devR PE=1 SV=1	1	1.12e-05	_AAAALMAK(ac)LR_	AAAALMAK(1)LR	136	-0.36446	145.72
P9WMF9	Transcriptional regulatory protein DevR (DosR) OS=Mycobacterium tuberculosis (strain ATCC 25618 / H37Rv) GN=devR PE=1 SV=1	1	0.000270865	_LLAK(ac)LGMER_	LLAK(1)LGMER	191	-0.71091	119.22
P9WMF9	Transcriptional regulatory protein DevR (DosR) OS=Mycobacterium tuberculosis (strain ATCC 25618 / H37Rv) GN=devR PE=1 SV=1	1	0.000247341	_MFLAEK(ac)TVK_	MFLAEK(1)TVK	179	-0.28731	114.89
P9WMF9	Transcriptional regulatory protein DevR (DosR) OS=Mycobacterium tuberculosis (strain ATCC 25618 / H37Rv) GN=devR PE=1 SV=1	1	0.00461028	_TVK(ac)NYVSR_	TVK(1)NYVSR	182	0.15304	93.096
P9WFL3	UPF0182 protein Rv3193c OS=Mycobacterium tuberculosis (strain ATCC 25618 / H37Rv) GN=Rv3193c PE=1 SV=1	1	0.0298522	_SVFAAK(ac)FAER_	SVFAAK(1)FAER	549	0.74917	62.338
I6XGP7	Lipoprotein LpqB OS=Mycobacterium tuberculosis (strain ATCC 25618 / H37Rv) GN=lpqB PE=1 SV=1	1	3.33e-06	_EFLK(ac)ATADPANR_	EFLK(1)ATADPANR	57	1.602	117.7
P9WHF7	Putative thiosulfate sulfurtransferase SseA OS=Mycobacterium tuberculosis (strain ATCC 25618 / H37Rv) GN=sseA PE=1 SV=1	1	2.7e-07	_SPEEYTGK(ac)R_	SPEEYTGK(1)R	186	-0.29889	166.07
P9WKL1	Isocitrate dehydrogenase [NADP] OS=Mycobacterium tuberculosis (strain ATCC 25618 / H37Rv) GN=icd PE=1 SV=1	1	2.31e-06	_AYDGMFK(ac)DEFER_	AYDGMFK(1)DEFER	227	-1.2099	118.24
P9WN49	Glutamine--fructose-6-phosphate aminotransferase [isomerizing] OS=Mycobacterium tuberculosis (strain ATCC 25618 / H37Rv) GN=glmS PE=1 SV=1	1	9.86e-05	_GTK(ac)YPDEVER_	GTK(1)YPDEVER	437	0.3053	120.55
P9WHD3	50S ribosomal protein L17 OS=Mycobacterium tuberculosis (strain ATCC 25618 / H37Rv) GN=rplQ PE=1 SV=1	1	0.0229688	_IIK(ac)IEAR_	IIK(1)IEAR	99	0.3157	73.248
P9WH89	50S ribosomal protein L36 OS=Mycobacterium tuberculosis (strain ATCC 25618 / H37Rv) GN=rpmJ PE=1 SV=1	1	1.56e-12	_VNPSVK(ac)PICDK(ac)CR_	VNPSVK(1)PICDK(1)CR	8	0.27954	186.56
P9WH89	50S ribosomal protein L36 OS=Mycobacterium tuberculosis (strain ATCC 25618 / H37Rv) GN=rpmJ PE=1 SV=1	1	1.56e-12	_VNPSVK(ac)PICDK(ac)CR_	VNPSVK(1)PICDK(1)CR	13	0.27954	186.56
I6XHJ3	Acetyl-CoA acetyltransferase FadA6 OS=Mycobacterium tuberculosis (strain ATCC 25618 / H37Rv) GN=fadA6 PE=1 SV=1	1	7.8e-07	_GSELIAEK(ac)WNLSR_	GSELIAEK(1)WNLSR	167	0.9908	115.1
P9WFW1	Cysteine--tRNA ligase OS=Mycobacterium tuberculosis (strain ATCC 25618 / H37Rv) GN=cysS PE=1 SV=1	1	0.000306564	_ILAK(ac)AAAAGR_	ILAK(1)AAAAGR	82	-0.19574	113.15
P9WQD1	Acetyl-coenzyme A synthetase OS=Mycobacterium tuberculosis (strain ATCC 25618 / H37Rv) GN=acsA PE=1 SV=1	1	0.0253872	_DVHVVPELPK(ac)TR_	DVHVVPELPK(1)TR	612	0.25055	60.157
P9WQD1	Acetyl-coenzyme A synthetase OS=Mycobacterium tuberculosis (strain ATCC 25618 / H37Rv) GN=acsA PE=1 SV=1	1	0.0365789	_GK(ac)PSPLK_	GK(1)PSPLK	193	0.024093	58.981
P9WQD1	Acetyl-coenzyme A synthetase OS=Mycobacterium tuberculosis (strain ATCC 25618 / H37Rv) GN=acsA PE=1 SV=1	1	0.0294252	_MFMK(ac)WGR_	MFMK(1)WGR	366	-0.32099	65.777
I6XI16	Conserved protein OS=Mycobacterium tuberculosis (strain ATCC 25618 / H37Rv) GN=Rv3718c PE=1 SV=1	1	2.86e-12	_GFFEK(ac)TFAPLGLK_	GFFEK(1)TFAPLGLK	121	0.091001	165.64
I6XI16	Conserved protein OS=Mycobacterium tuberculosis (strain ATCC 25618 / H37Rv) GN=Rv3718c PE=1 SV=1	1	0.0108104	_GTVAK(ac)WR_	GTVAK(1)WR	55	-0.69839	83.753
I6XI16	Conserved protein OS=Mycobacterium tuberculosis (strain ATCC 25618 / H37Rv) GN=Rv3718c PE=1 SV=1	1	4.13e-05	_TTWTGAGGVK(ac)GFFEK_	TTWTGAGGVK(1)GFFEK	116	0.58439	97.095
O69730	Probable transcriptional regulatory protein TcrX OS=Mycobacterium tuberculosis (strain ATCC 25618 / H37Rv) GN=tcrX PE=1 SV=3	1	0.000305029	_GAGYVLK(ac)PAR_	GAGYVLK(1)PAR	231	-0.30824	111.06
O53585	Galactofuranosyl transferase GlfT2 OS=Mycobacterium tuberculosis (strain ATCC 25618 / H37Rv) GN=glfT2 PE=1 SV=1	1	1.73e-05	_K(ac)SYPDAVVLPAASELPPPLHK_	K(1)SYPDAVVLPAASELPPPLHK	488	-0.032292	88.09
O53585	Galactofuranosyl transferase GlfT2 OS=Mycobacterium tuberculosis (strain ATCC 25618 / H37Rv) GN=glfT2 PE=1 SV=1	1	0.000667545	_SHLK(ac)ATLK_	SHLK(1)ATLK	441	-0.15254	127.76
P9WH21	Putative Rieske 2Fe-2S iron-sulfur protein Rv3818 OS=Mycobacterium tuberculosis (strain ATCC 25618 / H37Rv) GN=Rv3818 PE=1 SV=1	1	0.000780309	_CPHLK(ac)ADLSK_	CPHLK(1)ADLSK	473	0.63174	88.596
P9WH21	Putative Rieske 2Fe-2S iron-sulfur protein Rv3818 OS=Mycobacterium tuberculosis (strain ATCC 25618 / H37Rv) GN=Rv3818 PE=1 SV=1	1	3.35e-09	_FFETTDSVK(ac)HR_	FFETTDSVK(1)HR	109	-0.077759	160.67
P9WH21	Putative Rieske 2Fe-2S iron-sulfur protein Rv3818 OS=Mycobacterium tuberculosis (strain ATCC 25618 / H37Rv) GN=Rv3818 PE=1 SV=1	1	4.72e-05	_NELQK(ac)LGFHR_	NELQK(1)LGFHR	95	-0.030492	128.35
P9WGE7	Superoxide dismutase [Fe] OS=Mycobacterium tuberculosis (strain ATCC 25618 / H37Rv) GN=sodB PE=1 SV=1	1	5.56e-10	_GANDAVAK(ac)LEEAR_	GANDAVAK(1)LEEAR	46	-1.3406	157.68
P9WGE7	Superoxide dismutase [Fe] OS=Mycobacterium tuberculosis (strain ATCC 25618 / H37Rv) GN=sodB PE=1 SV=1	1	0.00090396	_NVK(ac)VDFAK_	NVK(1)VDFAK	174	-0.55295	119.68
P9WGE7	Superoxide dismutase [Fe] OS=Mycobacterium tuberculosis (strain ATCC 25618 / H37Rv) GN=sodB PE=1 SV=1	1	3.36e-07	_VDFAK(ac)AFWNVVNWADVQSR_	VDFAK(1)AFWNVVNWADVQSR	179	-0.59908	108.71
P9WGE7	Superoxide dismutase [Fe] OS=Mycobacterium tuberculosis (strain ATCC 25618 / H37Rv) GN=sodB PE=1 SV=1	1	0.00949687	_YAAATSQTK(ac)GLIFG_	YAAATSQTK(1)GLIFG	202	-1.2261	79.492
P9WJD1	ESX-1 secretion-associated protein EspF OS=Mycobacterium tuberculosis (strain ATCC 25618 / H37Rv) GN=espF PE=1 SV=1	1	0.0222019	_ADDGLAGVIDK(ac)IFG_	ADDGLAGVIDK(1)IFG	100	0.25704	69.03
P9WNB3	ESX-1 secretion system protein EccCa1 OS=Mycobacterium tuberculosis (strain ATCC 25618 / H37Rv) GN=eccCa1 PE=1 SV=1	1	0.00724882	_THGLIHDCPK(ac)LLQLR_	THGLIHDCPK(1)LLQLR	215	0.64805	75.316
P9WJB9	ESX-1 secretion-associated protein EspL OS=Mycobacterium tuberculosis (strain ATCC 25618 / H37Rv) GN=espL PE=1 SV=1	1	0.00396717	_IEDGLLK(ac)K_	IEDGLLK(1)K	66	0.16109	82.287
P9WNU1	DNA polymerase III subunit beta OS=Mycobacterium tuberculosis (strain ATCC 25618 / H37Rv) GN=dnaN PE=1 SV=1	1	0.0408145	_ALPNK(ac)PVDVHVEGNR_	ALPNK(1)PVDVHVEGNR	96	1.083	53.008
P9WNU1	DNA polymerase III subunit beta OS=Mycobacterium tuberculosis (strain ATCC 25618 / H37Rv) GN=dnaN PE=1 SV=1	1	2.66e-08	_VSFGFTTAGK(ac)PALLR_	VSFGFTTAGK(1)PALLR	361	-1.3936	123.02
P9WI83	Serine/threonine-protein kinase PknA OS=Mycobacterium tuberculosis (strain ATCC 25618 / H37Rv) GN=pknA PE=1 SV=1	1	0.00618283	_VAVK(ac)VLK_	VAVK(1)VLK	42	0.18128	94.662
P9WMA1	Uncharacterized protein Rv0025 OS=Mycobacterium tuberculosis (strain ATCC 25618 / H37Rv) GN=Rv0025 PE=1 SV=1	1	0.00926447	_AK(ac)SAVLK_	AK(1)SAVLK	104	0.45672	85.67
P9WH49	30S ribosomal protein S18 1 OS=Mycobacterium tuberculosis (strain ATCC 25618 / H37Rv) GN=rpsR1 PE=1 SV=1	1	0.0135901	_K(ac)DQAIDYK_	K(1)DQAIDYK	26	3.0812	60.255
P9WH49	30S ribosomal protein S18 1 OS=Mycobacterium tuberculosis (strain ATCC 25618 / H37Rv) GN=rpsR1 PE=1 SV=1	1	0.00996166	_RPAPEK(ac)PVK(ac)TR_	RPAPEK(1)PVK(1)TR	13	-0.27967	102.57
P9WH49	30S ribosomal protein S18 1 OS=Mycobacterium tuberculosis (strain ATCC 25618 / H37Rv) GN=rpsR1 PE=1 SV=1	1	0.00996166	_RPAPEK(ac)PVK(ac)TR_	RPAPEK(1)PVK(1)TR	16	-0.27967	102.57
P9WJM3	5'-methylthioadenosine/S-adenosylhomocysteine nucleosidase OS=Mycobacterium tuberculosis (strain ATCC 25618 / H37Rv) GN=mtnN PE=1 SV=1	1	0.0185198	_GVLVDAK(ac)R_	GVLVDAK(1)R	26	-0.94195	66.073
P9WNM9	Elongation factor G-like protein OS=Mycobacterium tuberculosis (strain ATCC 25618 / H37Rv) GN=Rv0120c PE=1 SV=1	1	0.00127685	_AVVITK(ac)LDHAR_	AVVITK(1)LDHAR	149	-0.64766	90.05
P9WQA3	Fructose-bisphosphate aldolase OS=Mycobacterium tuberculosis (strain ATCC 25618 / H37Rv) GN=fba PE=1 SV=1	1	0.0161186	_DK(ac)LDSYVR_	DK(1)LDSYVR	101	0.32976	73.499
P9WQA3	Fructose-bisphosphate aldolase OS=Mycobacterium tuberculosis (strain ATCC 25618 / H37Rv) GN=fba PE=1 SV=1	1	0.0170772	_K(ac)VYDPR_	K(1)VYDPR	309	-0.70599	72.021
P9WQA3	Fructose-bisphosphate aldolase OS=Mycobacterium tuberculosis (strain ATCC 25618 / H37Rv) GN=fba PE=1 SV=1	1	0.00723474	_VVQACNDLHCAGK(ac)SLTH_	VVQACNDLHCAGK(1)SLTH	340	-0.26124	74.147
P9WPK9	Putative glutamate--cysteine ligase 2 OS=Mycobacterium tuberculosis (strain ATCC 25618 / H37Rv) GN=Rv0433 PE=1 SV=1	1	0.0118239	_VHK(ac)ELLR_	VHK(1)ELLR	55	-0.63592	80.219
P9WJQ5	Molybdopterin molybdenumtransferase 2 OS=Mycobacterium tuberculosis (strain ATCC 25618 / H37Rv) GN=moaE2 PE=1 SV=1	1	0.000938402	_QQATPGK(ac)HIR_	QQATPGK(1)HIR	132	-0.078101	94.309
P9WPB3	Cyclopropane mycolic acid synthase 3 OS=Mycobacterium tuberculosis (strain ATCC 25618 / H37Rv) GN=pcaA PE=1 SV=1	1	0.0420372	_PTFK(ac)EGR_	PTFK(1)EGR	175	-1.7038	58.433
P9WIC9	"2,3-bisphosphoglycerate-dependent phosphoglycerate mutase OS=Mycobacterium tuberculosis (strain ATCC 25618 / H37Rv) GN=gpmA PE=1 SV=1"	1	0.00129567	_ALVK(ac)HLDQMSDDEIVGLNIPTGIPLR_	ALVK(1)HLDQMSDDEIVGLNIPTGIPLR	192	0.077444	91.767
P9WIC9	"2,3-bisphosphoglycerate-dependent phosphoglycerate mutase OS=Mycobacterium tuberculosis (strain ATCC 25618 / H37Rv) GN=gpmA PE=1 SV=1"	1	0.000109398	_HYGALQGLDK(ac)AETK_	HYGALQGLDK(1)AETK	101	0.35231	88.075
P9WFK9	UPF0234 protein Rv0566c OS=Mycobacterium tuberculosis (strain ATCC 25618 / H37Rv) GN=Rv0566c PE=1 SV=1	1	6.82e-05	_AAVDVFK(ac)EK_	AAVDVFK(1)EK	67	0.2581	131.82
P9WFK9	UPF0234 protein Rv0566c OS=Mycobacterium tuberculosis (strain ATCC 25618 / H37Rv) GN=Rv0566c PE=1 SV=1	1	8.82e-17	_QEVDNALNQAAK(ac)ELATR_	QEVDNALNQAAK(1)ELATR	26	-1.14	141.07
P9WGN7	Protein translocase subunit SecE OS=Mycobacterium tuberculosis (strain ATCC 25618 / H37Rv) GN=secE PE=1 SV=1	1	0.000796691	_TALVTK(ac)PVVRPQR_	TALVTK(1)PVVRPQR	33	-3.5076	96.229
I6XVW9	Arylsulfatase AtsD OS=Mycobacterium tuberculosis (strain ATCC 25618 / H37Rv) GN=atsD PE=1 SV=1	1	0.0101522	_EWADK(ac)YR_	EWADK(1)YR	255	0.21701	82.279
I6XVX4	DNA-directed RNA polymerase subunit beta OS=Mycobacterium tuberculosis (strain ATCC 25618 / H37Rv) GN=rpoB PE=3 SV=1	1	0.00603496	_APVDECK(ac)DK_	APVDECK(1)DK	117	-0.028563	72.2
I6XVX4	DNA-directed RNA polymerase subunit beta OS=Mycobacterium tuberculosis (strain ATCC 25618 / H37Rv) GN=rpoB PE=3 SV=1	1	0.001872	_DTK(ac)LGAEEITR_	DTK(1)LGAEEITR	757	-0.16053	88.282
I6XVX4	DNA-directed RNA polymerase subunit beta OS=Mycobacterium tuberculosis (strain ATCC 25618 / H37Rv) GN=rpoB PE=3 SV=1	1	8.17e-08	_ESAQTLLENLFFK(ac)EK_	ESAQTLLENLFFK(1)EK	296	-0.53568	103.04
I6XVX4	DNA-directed RNA polymerase subunit beta OS=Mycobacterium tuberculosis (strain ATCC 25618 / H37Rv) GN=rpoB PE=3 SV=1	1	0.00847528	_FDDVK(ac)APVDECK_	FDDVK(1)APVDECK	110	-0.10418	66.989
I6XVX4	DNA-directed RNA polymerase subunit beta OS=Mycobacterium tuberculosis (strain ATCC 25618 / H37Rv) GN=rpoB PE=3 SV=1	1	8.77e-05	_GAWLEFDVDK(ac)R_	GAWLEFDVDK(1)R	212	-0.7122	89.805
I6XVX4	DNA-directed RNA polymerase subunit beta OS=Mycobacterium tuberculosis (strain ATCC 25618 / H37Rv) GN=rpoB PE=3 SV=1	1	8.8e-07	_LHHLVDDK(ac)IHAR_	LHHLVDDK(1)IHAR	1034	-0.097421	125.97
I6XVX4	DNA-directed RNA polymerase subunit beta OS=Mycobacterium tuberculosis (strain ATCC 25618 / H37Rv) GN=rpoB PE=3 SV=1	1	1.63e-05	_VTPK(ac)GETELTPEER_	VTPK(1)GETELTPEER	803	0.30056	103.79
P9WJV1	Putative membrane protein mmpL5 OS=Mycobacterium tuberculosis (strain ATCC 25618 / H37Rv) GN=mmpL5 PE=1 SV=1	1	0.00353464	_TAAK(ac)EAIK_	TAAK(1)EAIK	743	-0.36315	94.692
P9WH67	30S ribosomal protein S10 OS=Mycobacterium tuberculosis (strain ATCC 25618 / H37Rv) GN=rpsJ PE=1 SV=1	1	0.041551	_SPHK(ac)YK_	SPHK(1)YK	57	0.2284	52.683
P9WH45	30S ribosomal protein S19 OS=Mycobacterium tuberculosis (strain ATCC 25618 / H37Rv) GN=rpsS PE=1 SV=1	0.999755	0.021519	_KVDVQNEK(ac)NTK_	KVDVQNEK(1)NTK	25	-1.216	66.989
P9WH45	30S ribosomal protein S19 OS=Mycobacterium tuberculosis (strain ATCC 25618 / H37Rv) GN=rpsS PE=1 SV=1	1	0.00810748	_NTK(ac)QVIK_	NTK(1)QVIK	28	0.38875	86.67
P9WH45	30S ribosomal protein S19 OS=Mycobacterium tuberculosis (strain ATCC 25618 / H37Rv) GN=rpsS PE=1 SV=1	1	0.000426043	_QVIK(ac)TWSR_	QVIK(1)TWSR	32	-0.56692	138.08
P9WHB7	50S ribosomal protein L24 OS=Mycobacterium tuberculosis (strain ATCC 25618 / H37Rv) GN=rplX PE=1 SV=1	1	0.0300094	_K(ac)HTAISTTQR_	K(1)HTAISTTQR	43	0.072016	51.727
P9WHM9	Phosphoribosylamine--glycine ligase OS=Mycobacterium tuberculosis (strain ATCC 25618 / H37Rv) GN=purD PE=1 SV=1	1	2.71e-08	_LAAGK(ac)GVVVTADR_	LAAGK(1)GVVVTADR	156	-0.48258	138.55
P9WHT1	Probable M18 family aminopeptidase 2 OS=Mycobacterium tuberculosis (strain ATCC 25618 / H37Rv) GN=apeB PE=1 SV=1	1	0.000537483	_K(ac)SLTLDPQR_	K(1)SLTLDPQR	159	0.15306	103.01
P9WJM7	Mycothiol acetyltransferase OS=Mycobacterium tuberculosis (strain ATCC 25618 / H37Rv) GN=mshD PE=1 SV=1	1	0.00318693	_AALAK(ac)TAGR_	AALAK(1)TAGR	102	-0.15772	94.087
P9WNZ7	Putative acyl-[acyl-carrier-protein] desaturase desA1 OS=Mycobacterium tuberculosis (strain ATCC 25618 / H37Rv) GN=desA1 PE=1 SV=1	1	2.97e-10	_DLELACDK(ac)FEVSK_	DLELACDK(1)FEVSK	302	-0.26015	154.69
P9WNZ7	Putative acyl-[acyl-carrier-protein] desaturase desA1 OS=Mycobacterium tuberculosis (strain ATCC 25618 / H37Rv) GN=desA1 PE=1 SV=1	1	1.33e-07	_FEVSK(ac)QR_	FEVSK(1)QR	307	-0.14169	117.4
P9WNZ7	Putative acyl-[acyl-carrier-protein] desaturase desA1 OS=Mycobacterium tuberculosis (strain ATCC 25618 / H37Rv) GN=desA1 PE=1 SV=1	1	1.81e-06	_EDFTGEGAK(ac)LR_	EDFTGEGAK(1)LR	284	0.58764	131.17
P9WNZ7	Putative acyl-[acyl-carrier-protein] desaturase desA1 OS=Mycobacterium tuberculosis (strain ATCC 25618 / H37Rv) GN=desA1 PE=1 SV=1	1	0.00760633	_IHLDEVVMPVLK(ac)K_	IHLDEVVMPVLK(1)K	268	0.20169	60.161
P9WNZ7	Putative acyl-[acyl-carrier-protein] desaturase desA1 OS=Mycobacterium tuberculosis (strain ATCC 25618 / H37Rv) GN=desA1 PE=1 SV=1	1	3.11e-15	_LTDLQLLHELEPVVEK(ac)YLNR_	LTDLQLLHELEPVVEK(1)YLNR	20	0.084857	133.84
P9WNZ7	Putative acyl-[acyl-carrier-protein] desaturase desA1 OS=Mycobacterium tuberculosis (strain ATCC 25618 / H37Rv) GN=desA1 PE=1 SV=1	1	4.16e-08	_SVDPVELEK(ac)LR_	SVDPVELEK(1)LR	131	-0.20541	151.55
P9WNZ7	Putative acyl-[acyl-carrier-protein] desaturase desA1 OS=Mycobacterium tuberculosis (strain ATCC 25618 / H37Rv) GN=desA1 PE=1 SV=1	1	9.44e-05	_VSAHELHK(ac)TAGK_	VSAHELHK(1)TAGK	328	-2.2597	90.793
I6XWG2	Molybdenum cofactor biosynthesis protein D2 MoaD2 OS=Mycobacterium tuberculosis (strain ATCC 25618 / H37Rv) GN=moaD2 PE=1 SV=1	1	0.0185981	_AAAGAGSEK(ac)VTLR_	AAAGAGSEK(1)VTLR	31	-0.96148	70.68
P9WQF7	Probable acyl-CoA dehydrogenase FadE10 OS=Mycobacterium tuberculosis (strain ATCC 25618 / H37Rv) GN=fadE10 PE=1 SV=1	1	4.33e-07	_ESGWDK(ac)PSFAK_	ESGWDK(1)PSFAK	26	-0.61927	128.54
P9WQF7	Probable acyl-CoA dehydrogenase FadE10 OS=Mycobacterium tuberculosis (strain ATCC 25618 / H37Rv) GN=fadE10 PE=1 SV=1	1	6.38e-17	_ESGWDKPSFAK(ac)ELFLGR_	ESGWDKPSFAK(1)ELFLGR	31	2.4975	154.74
P9WQF7	Probable acyl-CoA dehydrogenase FadE10 OS=Mycobacterium tuberculosis (strain ATCC 25618 / H37Rv) GN=fadE10 PE=1 SV=1	1	2.28e-09	_LSLPAIATGVAK(ac)QALK_	LSLPAIATGVAK(1)QALK	303	0.93261	120.7
P9WQF7	Probable acyl-CoA dehydrogenase FadE10 OS=Mycobacterium tuberculosis (strain ATCC 25618 / H37Rv) GN=fadE10 PE=1 SV=1	1	0.00199615	_TEAFLVK(ac)LR_	TEAFLVK(1)LR	63	0.025214	93.667
P9WPD5	Citrate synthase 1 OS=Mycobacterium tuberculosis (strain ATCC 25618 / H37Rv) GN=gltA2 PE=1 SV=1	1	5.08e-07	_EAGVK(ac)LMGFGHR_	EAGVK(1)LMGFGHR	303	-0.37963	103.43
P9WPD5	Citrate synthase 1 OS=Mycobacterium tuberculosis (strain ATCC 25618 / H37Rv) GN=gltA2 PE=1 SV=1	1	5.21e-21	_HTMLHEDLK(ac)R_	HTMLHEDLK(1)R	121	-0.079203	220.94
P9WPD5	Citrate synthase 1 OS=Mycobacterium tuberculosis (strain ATCC 25618 / H37Rv) GN=gltA2 PE=1 SV=1	1	2.16e-20	_ILAK(ac)LGGDDSLLGIAK_	ILAK(1)LGGDDSLLGIAK	332	0.11266	185.33
P9WPD5	Citrate synthase 1 OS=Mycobacterium tuberculosis (strain ATCC 25618 / H37Rv) GN=gltA2 PE=1 SV=1	1	0.000398433	_IVK(ac)EQADK_	IVK(1)EQADK	323	0.55001	135.55
P9WPD5	Citrate synthase 1 OS=Mycobacterium tuberculosis (strain ATCC 25618 / H37Rv) GN=gltA2 PE=1 SV=1	1	7.5e-14	_K(ac)SVGQPFLYPDNSLTLVENFLR_	K(1)SVGQPFLYPDNSLTLVENFLR	181	0.44225	113.73
P9WPD5	Citrate synthase 1 OS=Mycobacterium tuberculosis (strain ATCC 25618 / H37Rv) GN=gltA2 PE=1 SV=1	1	0.00622068	_VYK(ac)NYDPR_	VYK(1)NYDPR	313	-0.19537	85.212
P9WGT7	Phosphate-binding protein PstS 3 OS=Mycobacterium tuberculosis (strain ATCC 25618 / H37Rv) GN=pstS3 PE=1 SV=1	1	1.64e-10	_GAGK(ac)SFQGGVGEGAR_	GAGK(1)SFQGGVGEGAR	215	0.30358	136.39
P9WQK9	Phosphate import ATP-binding protein PstB 2 OS=Mycobacterium tuberculosis (strain ATCC 25618 / H37Rv) GN=pstB2 PE=1 SV=1	1	2.68e-14	_LVEEGPTEQLFSSPK(ac)HAETAR_	LVEEGPTEQLFSSPK(1)HAETAR	254	0.10785	135.26
P9WNV3	Multifunctional non-homologous end joining DNA repair protein LigD OS=Mycobacterium tuberculosis (strain ATCC 25618 / H37Rv) GN=ligD PE=1 SV=1	1	0.000107426	_K(ac)HGWEGVIAK_	K(1)HGWEGVIAK	609	0.057625	107.09
P9WGC7	Succinyl-CoA ligase [ADP-forming] subunit alpha OS=Mycobacterium tuberculosis (strain ATCC 25618 / H37Rv) GN=sucD PE=1 SV=1	1	4.08e-09	_AADFIK(ac)TNVSK_	AADFIK(1)TNVSK	235	1.4625	156.81
P9WGC7	Succinyl-CoA ligase [ADP-forming] subunit alpha OS=Mycobacterium tuberculosis (strain ATCC 25618 / H37Rv) GN=sucD PE=1 SV=1	1	0.000838206	_TNVSK(ac)PVVGYVAGFTAPEGK_	TNVSK(1)PVVGYVAGFTAPEGK	240	0.95692	87.319
P9WGC7	Succinyl-CoA ligase [ADP-forming] subunit alpha OS=Mycobacterium tuberculosis (strain ATCC 25618 / H37Rv) GN=sucD PE=1 SV=1	1	0.0123423	_AGTTVTHEDK(ac)GGR_	AGTTVTHEDK(1)GGR	56	0.23741	73.219
P9WH99	50S ribosomal protein L32 OS=Mycobacterium tuberculosis (strain ATCC 25618 / H37Rv) GN=rpmF PE=1 SV=1	1	0.0159414	_LLK(ac)AAR_	LLK(1)AAR	45	0.024289	84.359
O05598	Putative ligase Rv1013 OS=Mycobacterium tuberculosis (strain ATCC 25618 / H37Rv) GN=pks16 PE=1 SV=2	1	9.65e-11	_DTLLWAK(ac)LIDK_	DTLLWAK(1)LIDK	240	-1.6174	119.88
O05598	Putative ligase Rv1013 OS=Mycobacterium tuberculosis (strain ATCC 25618 / H37Rv) GN=pks16 PE=1 SV=2	1	6.97e-06	_FTEK(ac)MFHNAR_	FTEK(1)MFHNAR	7	-0.19493	145.46
P9WNL1	Enolase OS=Mycobacterium tuberculosis (strain ATCC 25618 / H37Rv) GN=eno PE=1 SV=1	1	0.0219309	_VAK(ac)YNQLLR_	VAK(1)YNQLLR	398	1.634	57.55
P9WP51	Putative cystathionine beta-synthase Rv1077 OS=Mycobacterium tuberculosis (strain ATCC 25618 / H37Rv) GN=cbs PE=1 SV=1	1	0.00143839	_GYK(ac)CVFVCPDK_	GYK(1)CVFVCPDK	89	-0.60699	80.69
P9WKG1	4-hydroxy-3-methylbut-2-enyl diphosphate reductase 1 OS=Mycobacterium tuberculosis (strain ATCC 25618 / H37Rv) GN=ispH1 PE=1 SV=1	1	4.14e-05	_ALQK(ac)HGPPVYVR_	ALQK(1)HGPPVYVR	53	0.20805	104.07
P9WI93	Putative pterin-4-alpha-carbinolamine dehydratase OS=Mycobacterium tuberculosis (strain ATCC 25618 / H37Rv) GN=Rv1159.1 PE=1 SV=1	1	0.0139422	_SIK(ac)FPTFMAGIDAVR_	SIK(1)FPTFMAGIDAVR	31	0.85678	73.498
P9WP77	FO synthase OS=Mycobacterium tuberculosis (strain ATCC 25618 / H37Rv) GN=fbiC PE=1 SV=1	1	0.0345406	_K(ac)VFIPVTR_	K(1)VFIPVTR	89	-0.29144	55.064
P9WJN7	Protein mrp homolog OS=Mycobacterium tuberculosis (strain ATCC 25618 / H37Rv) GN=mrp PE=1 SV=1	1	0.0149264	_K(ac)SEITER_	K(1)SEITER	60	-0.40211	69.375
P9WM53	Uncharacterized protein Rv1259 OS=Mycobacterium tuberculosis (strain ATCC 25618 / H37Rv) GN=Rv1259 PE=1 SV=1	1	0.000566301	_PVPGWGSK(ac)R_	PVPGWGSK(1)R	94	0.92198	104.2
P9WM45	Protein Rv1269c OS=Mycobacterium tuberculosis (strain ATCC 25618 / H37Rv) GN=Rv1269c PE=1 SV=1	1	6.34e-10	_AYQGGVGPTLAAAMK(ac)DALTK_	AYQGGVGPTLAAAMK(1)DALTK	107	-1.7905	115.15
P9WIU7	Diaminopimelate decarboxylase OS=Mycobacterium tuberculosis (strain ATCC 25618 / H37Rv) GN=lysA PE=1 SV=1	1	1.18e-07	_LVGK(ac)HCESGDIIVR_	LVGK(1)HCESGDIIVR	373	0.01039	109.07
P9WHF3	Transcription termination factor Rho OS=Mycobacterium tuberculosis (strain ATCC 25618 / H37Rv) GN=rho PE=1 SV=1	1	4.97e-18	_KDELLLSPDEFAIVHK(ac)LR_	KDELLLSPDEFAIVHK(1)LR	557	1.2671	162.77
P9WPV3	ATP synthase subunit b-delta OS=Mycobacterium tuberculosis (strain ATCC 25618 / H37Rv) GN=atpFH PE=1 SV=1	1	3.28e-10	_ALEDAK(ac)SEAHR_	ALEDAK(1)SEAHR	66	0.62242	175.48
P9WPV3	ATP synthase subunit b-delta OS=Mycobacterium tuberculosis (strain ATCC 25618 / H37Rv) GN=atpFH PE=1 SV=1	1	0.0026946	_FLDQLDAMAPATADVDYPLLAK(ac)MR_	FLDQLDAMAPATADVDYPLLAK(1)MR	171	0.73389	78.098
P9WPV3	ATP synthase subunit b-delta OS=Mycobacterium tuberculosis (strain ATCC 25618 / H37Rv) GN=atpFH PE=1 SV=1	1	0.0291372	_IK(ac)MQGAR_	IK(1)MQGAR	99	-1.3131	76.847
P9WPV3	ATP synthase subunit b-delta OS=Mycobacterium tuberculosis (strain ATCC 25618 / H37Rv) GN=atpFH PE=1 SV=1	1	2.97e-14	_LAEASQAHTK(ac)ALEDAK_	LAEASQAHTK(1)ALEDAK	60	0.0022816	154.51
P9WN45	"1,4-alpha-glucan branching enzyme GlgB OS=Mycobacterium tuberculosis (strain ATCC 25618 / H37Rv) GN=glgB PE=1 SV=1"	1	2.17e-08	_MPGNNHVK(ac)AAGLR_	MPGNNHVK(1)AAGLR	552	0.083238	138.63
P9WHK3	Bifunctional protein PyrR OS=Mycobacterium tuberculosis (strain ATCC 25618 / H37Rv) GN=pyrR PE=1 SV=1	1	8.89e-15	_IAHQIIEK(ac)TALDDPVGPDAPR_	IAHQIIEK(1)TALDDPVGPDAPR	36	-0.34493	146.97
P9WPK3	Carbamoyl-phosphate synthase large chain OS=Mycobacterium tuberculosis (strain ATCC 25618 / H37Rv) GN=carB PE=1 SV=1	1	0.00450762	_K(ac)HFEPAQPGR_	K(1)HFEPAQPGR	1022	0.44277	71.221
P9WPK3	Carbamoyl-phosphate synthase large chain OS=Mycobacterium tuberculosis (strain ATCC 25618 / H37Rv) GN=carB PE=1 SV=1	1	0.0296386	_SDIAK(ac)VR_	SDIAK(1)VR	822	1.0174	69.628
P9WFP7	UPF0051 protein Rv1461 OS=Mycobacterium tuberculosis (strain ATCC 25618 / H37Rv) GN=Rv1461 PE=1 SV=1	1	0.00284422	_AEVNSTK(ac)LR_	AEVNSTK(1)LR	347	-1.0549	91.656
P9WFP7	UPF0051 protein Rv1461 OS=Mycobacterium tuberculosis (strain ATCC 25618 / H37Rv) GN=Rv1461 PE=1 SV=1	1	0.000392926	_QACK(ac)SLYEK_	QACK(1)SLYEK	427	-0.3755	108.35
P9WLU7	Uncharacterized protein Rv1546 OS=Mycobacterium tuberculosis (strain ATCC 25618 / H37Rv) GN=Rv1546 PE=1 SV=1	1	0.0131049	_AVK(ac)GDVEK_	AVK(1)GDVEK	128	0.34995	73.499
P9WLU7	Uncharacterized protein Rv1546 OS=Mycobacterium tuberculosis (strain ATCC 25618 / H37Rv) GN=Rv1546 PE=1 SV=1	1	3.24e-11	_VTK(ac)WDPPHEVAMTGSGK_	VTK(1)WDPPHEVAMTGSGK	70	-0.38886	115.57
P9WH43	30S ribosomal protein S1 OS=Mycobacterium tuberculosis (strain ATCC 25618 / H37Rv) GN=rpsA PE=1 SV=1	1	0.00603677	_EK(ac)DEAVK_	EK(1)DEAVK	122	0.57474	93.649
P9WH43	30S ribosomal protein S1 OS=Mycobacterium tuberculosis (strain ATCC 25618 / H37Rv) GN=rpsA PE=1 SV=1	1	0.0535419	_EK(ac)LAGSA_	EK(1)LAGSA	476	0.06948	62.546
P9WH43	30S ribosomal protein S1 OS=Mycobacterium tuberculosis (strain ATCC 25618 / H37Rv) GN=rpsA PE=1 SV=1	1	8.78e-07	_TIK(ac)YFNDGDIVEGTIVK_	TIK(1)YFNDGDIVEGTIVK	31	0.30639	98.062
P9WI75	Serine/threonine-protein kinase PknF OS=Mycobacterium tuberculosis (strain ATCC 25618 / H37Rv) GN=pknF PE=1 SV=1	1	2.74e-11	_VPELTPLDPVFAK(ac)ALAK_	VPELTPLDPVFAK(1)ALAK	254	0.80679	119.45
P9WLR5	Uncharacterized protein Rv1829 OS=Mycobacterium tuberculosis (strain ATCC 25618 / H37Rv) GN=Rv1829 PE=1 SV=1	1	0.00740048	_EDEVEK(ac)FK_	EDEVEK(1)FK	148	-0.47287	76.228
P9WJA7	Antitoxin HigA OS=Mycobacterium tuberculosis (strain ATCC 25618 / H37Rv) GN=higA PE=1 SV=1	1	1.65e-06	_K(ac)HCQLSQVEVAK_	K(1)HCQLSQVEVAK	47	-0.2736	107.17
P9WIZ9	Putative NAD(P)H nitroreductase acg OS=Mycobacterium tuberculosis (strain ATCC 25618 / H37Rv) GN=acg PE=1 SV=1	1	1.6e-08	_WIAEDHTVALFLDK(ac)DR_	WIAEDHTVALFLDK(1)DR	45	0.29559	115.56
P9WGB1	Precorrin-4 C(11)-methyltransferase OS=Mycobacterium tuberculosis (strain ATCC 25618 / H37Rv) GN=cobM PE=1 SV=1	1	8.14e-05	_K(ac)LADADADGR_	K(1)LADADADGR	65	0.34548	118.87
P9WGB1	Precorrin-4 C(11)-methyltransferase OS=Mycobacterium tuberculosis (strain ATCC 25618 / H37Rv) GN=cobM PE=1 SV=1	1	0.00727165	_MHDAK(ac)ITR_	MHDAK(1)ITR	217	-1.3079	81.972
P9WGA1	Sec-independent protein translocase protein TatA OS=Mycobacterium tuberculosis (strain ATCC 25618 / H37Rv) GN=tatA PE=1 SV=1	1	0.00420241	_IFK(ac)SEVR_	IFK(1)SEVR	40	-0.2546	106.36
P9WMU1	Cell wall synthesis protein Wag31 OS=Mycobacterium tuberculosis (strain ATCC 25618 / H37Rv) GN=wag31 PE=1 SV=1	1	0.000142483	_AESDK(ac)M(ox)LADAR_	AESDK(1)MLADAR	127	-0.922	100.04
P9WMU1	Cell wall synthesis protein Wag31 OS=Mycobacterium tuberculosis (strain ATCC 25618 / H37Rv) GN=wag31 PE=1 SV=1	1	3.04e-23	_K(ac)HSEIMGTINQQR_	K(1)HSEIMGTINQQR	190	0.13036	201.3
P9WMU1	Cell wall synthesis protein Wag31 OS=Mycobacterium tuberculosis (strain ATCC 25618 / H37Rv) GN=wag31 PE=1 SV=1	1	3.35e-06	_LTNTAK(ac)AESDK_	LTNTAK(1)AESDK	122	0.81776	122.78
P9WMU1	Cell wall synthesis protein Wag31 OS=Mycobacterium tuberculosis (strain ATCC 25618 / H37Rv) GN=wag31 PE=1 SV=1	1	8.8e-11	_PLTPADVHNVAFSK(ac)PPIGK_	PLTPADVHNVAFSK(1)PPIGK	15	0.85286	115.57
P9WMN5	Protein Rv2204c OS=Mycobacterium tuberculosis (strain ATCC 25618 / H37Rv) GN=Rv2204c PE=1 SV=1	1	4.35e-05	_AK(ac)SLLDQEGR_	AK(1)SLLDQEGR	25	0.080254	132.5
P9WLI1	Uncharacterized protein Rv2219 OS=Mycobacterium tuberculosis (strain ATCC 25618 / H37Rv) GN=Rv2219 PE=1 SV=1	1	6.3e-05	_VK(ac)PLLAQEK_	VK(1)PLLAQEK	158	-0.4595	131.82
P9WLH5	Uncharacterized protein Rv2228c OS=Mycobacterium tuberculosis (strain ATCC 25618 / H37Rv) GN=Rv2228c PE=1 SV=1	1	0.00401105	_VK(ac)HPDLLK_	VK(1)HPDLLK	88	0.0071867	90.15
P9WIS9	Pyruvate dehydrogenase E1 component OS=Mycobacterium tuberculosis (strain ATCC 25618 / H37Rv) GN=aceE PE=1 SV=1	1	1.11e-34	_ALVENMSDQDIWNLK(ac)R_	ALVENMSDQDIWNLK(1)R	361	-1.4288	228.9
P9WIS9	Pyruvate dehydrogenase E1 component OS=Mycobacterium tuberculosis (strain ATCC 25618 / H37Rv) GN=aceE PE=1 SV=1	1	1.99e-06	_GQPTVILAK(ac)TIK_	GQPTVILAK(1)TIK	390	-0.58813	119.96
P9WIS9	Pyruvate dehydrogenase E1 component OS=Mycobacterium tuberculosis (strain ATCC 25618 / H37Rv) GN=aceE PE=1 SV=1	1	1.73e-07	_GYALGK(ac)HFEGR_	GYALGK(1)HFEGR	399	-0.81585	142.1
P9WIS9	Pyruvate dehydrogenase E1 component OS=Mycobacterium tuberculosis (strain ATCC 25618 / H37Rv) GN=aceE PE=1 SV=1	1	0.000837232	_K(ac)LTLEDLK_	K(1)LTLEDLK	412	0.048304	113.93
P9WIS9	Pyruvate dehydrogenase E1 component OS=Mycobacterium tuberculosis (strain ATCC 25618 / H37Rv) GN=aceE PE=1 SV=1	1	9.6e-06	_LTLEDLK(ac)EFR_	LTLEDLK(1)EFR	419	0.029265	142.08
P9WIS9	Pyruvate dehydrogenase E1 component OS=Mycobacterium tuberculosis (strain ATCC 25618 / H37Rv) GN=aceE PE=1 SV=1	1	0.00472652	_TFK(ac)EVLR_	TFK(1)EVLR	508	1.3023	101.72
P9WQ83	Putative cystathionine beta-lyase OS=Mycobacterium tuberculosis (strain ATCC 25618 / H37Rv) GN=Rv2294 PE=1 SV=1	1	0.0434396	_TSMK(ac)WR_	TSMK(1)WR	22	0.66943	57.471
P9WMJ7	Chaperone protein HtpG OS=Mycobacterium tuberculosis (strain ATCC 25618 / H37Rv) GN=htpG PE=1 SV=1	1	9.75e-07	_EEVSEQEYK(ac)EFYK_	EEVSEQEYK(1)EFYK	264	0.051556	100.22
P9WMJ7	Chaperone protein HtpG OS=Mycobacterium tuberculosis (strain ATCC 25618 / H37Rv) GN=htpG PE=1 SV=1	1	2.73e-16	_ELISNASDALDK(ac)LR_	ELISNASDALDK(1)LR	46	0.87336	187.75
P9WMJ7	Chaperone protein HtpG OS=Mycobacterium tuberculosis (strain ATCC 25618 / H37Rv) GN=htpG PE=1 SV=1	1	4.5e-17	_FVK(ac)GVVDAQDMSLNVSR_	FVK(1)GVVDAQDMSLNVSR	339	0.46276	151.63
P9WMJ7	Chaperone protein HtpG OS=Mycobacterium tuberculosis (strain ATCC 25618 / H37Rv) GN=htpG PE=1 SV=1	1	8.76e-06	_K(ac)YSDFIAWPIR_	K(1)YSDFIAWPIR	205	1.6524	101.53
P9WMJ7	Chaperone protein HtpG OS=Mycobacterium tuberculosis (strain ATCC 25618 / H37Rv) GN=htpG PE=1 SV=1	1	7.75e-25	_QLLDLMVHSVYSNK(ac)DAFLR_	QLLDLMVHSVYSNK(1)DAFLR	29	-0.497	180.08
P9WMJ7	Chaperone protein HtpG OS=Mycobacterium tuberculosis (strain ATCC 25618 / H37Rv) GN=htpG PE=1 SV=1	1	0.00175496	_SPHLEAFK(ac)AK_	SPHLEAFK(1)AK	466	0.9605	86.014
P9WFJ5	UPF0603 protein Rv2345 OS=Mycobacterium tuberculosis (strain ATCC 25618 / H37Rv) GN=Rv2345 PE=1 SV=1	1	0.00156992	_ELASQTEAFEK(ac)LR_	ELASQTEAFEK(1)LR	312	-1.6852	84.41
P9WQB7	Alkyl hydroperoxide reductase subunit C OS=Mycobacterium tuberculosis (strain ATCC 25618 / H37Rv) GN=ahpC PE=1 SV=1	1	0.0208268	_AQHNDLK(ac)TLPFPM(ox)LSDIK_	AQHNDLK(1)TLPFPMLSDIK	104	-2.5923	66.152
P9WQB7	Alkyl hydroperoxide reductase subunit C OS=Mycobacterium tuberculosis (strain ATCC 25618 / H37Rv) GN=ahpC PE=1 SV=1	1	0.0010093	_QPGDYFTTITSDEHPGK(ac)WR_	QPGDYFTTITSDEHPGK(1)WR	46	-2.296	85.855
P9WHC3	50S ribosomal protein L21 OS=Mycobacterium tuberculosis (strain ATCC 25618 / H37Rv) GN=rplU PE=1 SV=1	1	0.00819349	_NK(ac)TGYHK_	NK(1)TGYHK	81	-0.013177	85.67
P9WHC3	50S ribosomal protein L21 OS=Mycobacterium tuberculosis (strain ATCC 25618 / H37Rv) GN=rplU PE=1 SV=1	1	3.96e-05	_VAVGDVVK(ac)VEK_	VAVGDVVK(1)VEK	23	-0.93628	105.65
P9WPB9	ATP-dependent Clp protease ATP-binding subunit ClpX OS=Mycobacterium tuberculosis (strain ATCC 25618 / H37Rv) GN=clpX PE=1 SV=1	1	0.000539312	_CSFCGK(ac)SQK_	CSFCGK(1)SQK	18	-0.30009	105.46
P9WPB9	ATP-dependent Clp protease ATP-binding subunit ClpX OS=Mycobacterium tuberculosis (strain ATCC 25618 / H37Rv) GN=clpX PE=1 SV=1	1	2.59e-05	_ILSEPK(ac)NALVK_	ILSEPK(1)NALVK	330	0.97505	106.26
P9WPB9	ATP-dependent Clp protease ATP-binding subunit ClpX OS=Mycobacterium tuberculosis (strain ATCC 25618 / H37Rv) GN=clpX PE=1 SV=1	1	0.021278	_NALVK(ac)QYIR_	NALVK(1)QYIR	335	0.76524	67.414
P9WG55	Trigger factor OS=Mycobacterium tuberculosis (strain ATCC 25618 / H37Rv) GN=tig PE=1 SV=1	1	0.00322684	_TASEK(ac)DVK_	TASEK(1)DVK	349	-0.31348	94.692
O53203	NAD-specific glutamate dehydrogenase OS=Mycobacterium tuberculosis (strain ATCC 25618 / H37Rv) GN=gdh PE=1 SV=1	1	1.47e-20	_ASGQK(ac)DLATLSVAAR_	ASGQK(1)DLATLSVAAR	1599	-0.089609	209.33
O53203	NAD-specific glutamate dehydrogenase OS=Mycobacterium tuberculosis (strain ATCC 25618 / H37Rv) GN=gdh PE=1 SV=1	1	0.00546332	_AYAK(ac)YLR_	AYAK(1)YLR	668	-0.75084	92.467
O53203	NAD-specific glutamate dehydrogenase OS=Mycobacterium tuberculosis (strain ATCC 25618 / H37Rv) GN=gdh PE=1 SV=1	1	0.00199724	_GDDK(ac)AIVEK_	GDDK(1)AIVEK	1457	0.28473	90.614
O53203	NAD-specific glutamate dehydrogenase OS=Mycobacterium tuberculosis (strain ATCC 25618 / H37Rv) GN=gdh PE=1 SV=1	1	7.12e-05	_LTDDDK(ac)LLVLAQAR_	LTDDDK(1)LLVLAQAR	275	-0.76727	97.767
O53203	NAD-specific glutamate dehydrogenase OS=Mycobacterium tuberculosis (strain ATCC 25618 / H37Rv) GN=gdh PE=1 SV=1	1	2.25e-10	_TEILGLVK(ac)AQAVK_	TEILGLVK(1)AQAVK	830	0.19543	161.21
I6Y0W5	Acyl-CoA dehydrogenase FadE19 OS=Mycobacterium tuberculosis (strain ATCC 25618 / H37Rv) GN=fadE19 PE=1 SV=1	1	8.7e-05	_TVVAPVSAK(ac)HDAEHSFPYEIVAK_	TVVAPVSAK(1)HDAEHSFPYEIVAK	38	0.41661	86.182
I6Y0X6	ATPase OS=Mycobacterium tuberculosis (strain ATCC 25618 / H37Rv) GN=Rv2510c PE=1 SV=1	1	1.4e-26	_AVITHLTSDEGK(ac)VELK_	AVITHLTSDEGK(1)VELK	197	0.032368	209.13
P9WIV1	N utilization substance protein B homolog OS=Mycobacterium tuberculosis (strain ATCC 25618 / H37Rv) GN=nusB PE=1 SV=1	1	2.31e-06	_AALAEAK(ac)PDIAR_	AALAEAK(1)PDIAR	45	1.0032	125.03
P9WHG9	Bifunctional (p)ppGpp synthase/hydrolase RelA OS=Mycobacterium tuberculosis (strain ATCC 25618 / H37Rv) GN=relA PE=1 SV=1	1	3.83e-10	_AEIVNTLTASK(ac)IK_	AEIVNTLTASK(1)IK	234	-0.42324	156.17
I6Y1G8	Uncharacterized protein OS=Mycobacterium tuberculosis (strain ATCC 25618 / H37Rv) GN=Rv2675c PE=1 SV=1	1	0.0268398	_AIK(ac)PWLVGGR_	AIK(1)PWLVGGR	229	0.040946	64.692
P9WGI5	RNA polymerase sigma factor SigB OS=Mycobacterium tuberculosis (strain ATCC 25618 / H37Rv) GN=sigB PE=1 SV=1	1	0.00380826	_DVMSK(ac)LR_	DVMSK(1)LR	308	0.29712	110.31
P9WHP5	35 kDa protein OS=Mycobacterium tuberculosis (strain ATCC 25618 / H37Rv) GN=Rv2744c PE=1 SV=1	1	3.2e-05	_ANPFVK(ac)AWK_	ANPFVK(1)AWK	7	0.14314	134.25
P9WHP5	35 kDa protein OS=Mycobacterium tuberculosis (strain ATCC 25618 / H37Rv) GN=Rv2744c PE=1 SV=1	1	3.66e-30	_IDEHADPK(ac)VQIQQAIEEAQR_	IDEHADPK(1)VQIQQAIEEAQR	27	0.47119	179.41
P9WHP5	35 kDa protein OS=Mycobacterium tuberculosis (strain ATCC 25618 / H37Rv) GN=Rv2744c PE=1 SV=1	1	1.55e-06	_NAMVLQQK(ac)IAER_	NAMVLQQK(1)IAER	147	0.29625	123.95
P9WHP5	35 kDa protein OS=Mycobacterium tuberculosis (strain ATCC 25618 / H37Rv) GN=Rv2744c PE=1 SV=1	1	6.09e-05	_QLADIEK(ac)LQVNVR_	QLADIEK(1)LQVNVR	71	-1.565	95.822
P9WG57	Thymidylate synthase ThyX OS=Mycobacterium tuberculosis (strain ATCC 25618 / H37Rv) GN=thyX PE=1 SV=1	1	0.000849614	_YVPEK(ac)DSR_	YVPEK(1)DSR	112	0.42213	125.16
P9WI57	Polyribonucleotide nucleotidyltransferase OS=Mycobacterium tuberculosis (strain ATCC 25618 / H37Rv) GN=pnp PE=1 SV=1	1	2.05e-08	_VEDVVNVGDK(ac)LR_	VEDVVNVGDK(1)LR	716	-0.21832	150.49
P9WI57	Polyribonucleotide nucleotidyltransferase OS=Mycobacterium tuberculosis (strain ATCC 25618 / H37Rv) GN=pnp PE=1 SV=1	1	2.41e-09	_VEIADIDK(ac)R_	VEIADIDK(1)R	726	-0.61111	126.71
I6Y1Q2	DtxR family Mn-dependent transcriptional regulator OS=Mycobacterium tuberculosis (strain ATCC 25618 / H37Rv) GN=sirR PE=1 SV=1	1	0.000507316	_IDAK(ac)LGFPQR_	IDAK(1)LGFPQR	126	0.90652	99.283
I6Y1Q2	DtxR family Mn-dependent transcriptional regulator OS=Mycobacterium tuberculosis (strain ATCC 25618 / H37Rv) GN=sirR PE=1 SV=1	1	4.24e-14	_LAEQGLVDHEK(ac)YGAVTLTDSGR_	LAEQGLVDHEK(1)YGAVTLTDSGR	65	-0.59901	136.57
P9WKK1	Translation initiation factor IF-2 OS=Mycobacterium tuberculosis (strain ATCC 25618 / H37Rv) GN=infB PE=1 SV=1	1	7.59e-09	_ELGVTSK(ac)EVLAR_	ELGVTSK(1)EVLAR	20	0.36601	153.39
P9WKK1	Translation initiation factor IF-2 OS=Mycobacterium tuberculosis (strain ATCC 25618 / H37Rv) GN=infB PE=1 SV=1	1	2.13e-15	_GLLK(ac)PIYEENQLGR_	GLLK(1)PIYEENQLGR	799	0.56812	171.76
P9WKK1	Translation initiation factor IF-2 OS=Mycobacterium tuberculosis (strain ATCC 25618 / H37Rv) GN=infB PE=1 SV=1	1	0.00251407	_PGPVPK(ac)PGIR_	PGPVPK(1)PGIR	144	-0.2544	91.867
P9WGY1	Ribosome-recycling factor OS=Mycobacterium tuberculosis (strain ATCC 25618 / H37Rv) GN=frr PE=1 SV=1	1	0.0176711	_AEK(ac)DLDK_	AEK(1)DLDK	158	0.85741	71.501
P9WGY1	Ribosome-recycling factor OS=Mycobacterium tuberculosis (strain ATCC 25618 / H37Rv) GN=frr PE=1 SV=1	1	1.08e-11	_DLDK(ac)TTHQYVTQIDELVK_	DLDK(1)TTHQYVTQIDELVK	162	0.16733	125.23
P9WGY1	Ribosome-recycling factor OS=Mycobacterium tuberculosis (strain ATCC 25618 / H37Rv) GN=frr PE=1 SV=1	1	0.00402384	_ELVK(ac)QAK_	ELVK(1)QAK	115	-0.0093135	103.83
P9WL35	Uncharacterized protein Rv2886c OS=Mycobacterium tuberculosis (strain ATCC 25618 / H37Rv) GN=Rv2886c PE=1 SV=1	1	6.64e-08	_LSSADQK(ac)VDLDR_	LSSADQK(1)VDLDR	164	0.85383	143.56
P9WL27	Uncharacterized protein Rv2901c OS=Mycobacterium tuberculosis (strain ATCC 25618 / H37Rv) GN=Rv2901c PE=1 SV=1	1	4.43e-10	_DVNIEEVEK(ac)PELR_	DVNIEEVEK(1)PELR	94	0.16475	155.56
I6Y204	Penicillin-binding protein DacB2 OS=Mycobacterium tuberculosis (strain ATCC 25618 / H37Rv) GN=dacB2 PE=1 SV=1	1	0.0393427	_K(ac)TFVGAAAR_	K(1)TFVGAAAR	239	-0.21549	54.198
P9WGD7	Signal recognition particle protein OS=Mycobacterium tuberculosis (strain ATCC 25618 / H37Rv) GN=ffh PE=1 SV=1	1	8.47e-05	_AK(ac)HFDVVIVDTAGR_	AK(1)HFDVVIVDTAGR	188	0.10884	97.235
P9WGD7	Signal recognition particle protein OS=Mycobacterium tuberculosis (strain ATCC 25618 / H37Rv) GN=ffh PE=1 SV=1	1	0.0240012	_TTLAGK(ac)LAAR_	TTLAGK(1)LAAR	119	-1.1268	68.536
P9WGD9	Signal recognition particle receptor FtsY OS=Mycobacterium tuberculosis (strain ATCC 25618 / H37Rv) GN=ftsY PE=1 SV=1	1	5.29e-10	_LHTK(ac)VGLMDELDK_	LHTK(1)VGLMDELDK	320	0.15658	148.41
P9WH03	Ribonuclease 3 OS=Mycobacterium tuberculosis (strain ATCC 25618 / H37Rv) GN=rnc PE=1 SV=1	1	0.0294372	_SEGDLAK(ac)LR_	SEGDLAK(1)LR	73	1.2974	65.719
P9WQ43	Long-chain-fatty-acid--AMP ligase FadD26 OS=Mycobacterium tuberculosis (strain ATCC 25618 / H37Rv) GN=fadD26 PE=1 SV=1	1	0.00935571	_GSTAEEVMLK(ac)LR_	GSTAEEVMLK(1)LR	523	1.3279	73.877
P9WQE1	Phthiocerol synthesis polyketide synthase type I PpsE OS=Mycobacterium tuberculosis (strain ATCC 25618 / H37Rv) GN=ppsE PE=1 SV=1	1	0.00270267	_TILCLK(ac)NK_	TILCLK(1)NK	379	0.043287	94.309
I6Y231	Mycocerosic acid synthase membrane-associated Mas OS=Mycobacterium tuberculosis (strain ATCC 25618 / H37Rv) GN=mas PE=1 SV=1	1	0.0163475	_LTK(ac)AFNDGTR_	LTK(1)AFNDGTR	1141	-0.55293	69.846
I6Y231	Mycocerosic acid synthase membrane-associated Mas OS=Mycobacterium tuberculosis (strain ATCC 25618 / H37Rv) GN=mas PE=1 SV=1	1	0.0308515	_SK(ac)LMTR_	SK(1)LMTR	650	-0.89681	70.525
P9WIB7	Phthiodiolone/phenolphthiodiolone dimycocerosates ketoreductase OS=Mycobacterium tuberculosis (strain ATCC 25618 / H37Rv) GN=Rv2951c PE=1 SV=1	1	0.00278301	_GK(ac)WPEIWVAAHGPR_	GK(1)WPEIWVAAHGPR	187	-0.33428	81.879
I6Y242	Conserved protein OS=Mycobacterium tuberculosis (strain ATCC 25618 / H37Rv) GN=Rv2956 PE=1 SV=1	1	0.00694392	_DLK(ac)HQFVK_	DLK(1)HQFVK	28	0.22908	76.679
P9WKJ7	Ketol-acid reductoisomerase OS=Mycobacterium tuberculosis (strain ATCC 25618 / H37Rv) GN=ilvC PE=1 SV=1	1	1.12e-30	_EIQDGSFVHK(ac)LVADVEGGNK_	EIQDGSFVHK(1)LVADVEGGNK	287	0.68817	186.9
O53281	Putative acetyltransferase Rv3034c OS=Mycobacterium tuberculosis (strain ATCC 25618 / H37Rv) GN=Rv3034c PE=1 SV=1	1	0.00368759	_DQGIIK(ac)SPVR_	DQGIIK(1)SPVR	216	-1.0301	85.522
P9WG47	DNA gyrase subunit A OS=Mycobacterium tuberculosis (strain ATCC 25618 / H37Rv) GN=gyrA PE=1 SV=1	1	2.05e-07	_AK(ac)AYDLPEASR_	AK(1)AYDLPEASR	580	0.44769	139.78
P9WG47	DNA gyrase subunit A OS=Mycobacterium tuberculosis (strain ATCC 25618 / H37Rv) GN=gyrA PE=1 SV=1	1	0.0160899	_SK(ac)LTDFDSNR_	SK(1)LTDFDSNR	636	-0.12126	68.548
P9WG47	DNA gyrase subunit A OS=Mycobacterium tuberculosis (strain ATCC 25618 / H37Rv) GN=gyrA PE=1 SV=1	1	0.00296774	_TK(ac)TDLYR_	TK(1)TDLYR	530	0.11558	116.05
P9WHW3	Peptidyl-prolyl cis-trans isomerase A OS=Mycobacterium tuberculosis (strain ATCC 25618 / H37Rv) GN=ppiA PE=1 SV=1	1	5.28e-08	_GDIK(ac)IALFGNHAPK_	GDIK(1)IALFGNHAPK	27	-0.66251	115.68
P9WKC3	Probable diacyglycerol O-acyltransferase Tgs4 OS=Mycobacterium tuberculosis (strain ATCC 25618 / H37Rv) GN=tgs4 PE=1 SV=1	1	3.46e-05	_HSQAAK(ac)PFNHK_	HSQAAK(1)PFNHK	54	0.38983	103.91
P9WMI7	Uncharacterized HTH-type transcriptional regulator Rv0081 OS=Mycobacterium tuberculosis (strain ATCC 25618 / H37Rv) GN=Rv0081 PE=1 SV=1	1	0.00460841	_LK(ac)AEFFK_	LK(1)AEFFK	10	1.0125	97.431
P9WGV3	Adenosylhomocysteinase OS=Mycobacterium tuberculosis (strain ATCC 25618 / H37Rv) GN=ahcY PE=1 SV=1	1	3.36e-06	_DIIMLEHIK(ac)AMK_	DIIMLEHIK(1)AMK	350	-1.4901	108.56
P9WGV3	Adenosylhomocysteinase OS=Mycobacterium tuberculosis (strain ATCC 25618 / H37Rv) GN=ahcY PE=1 SV=1	1	6.86e-22	_EQAEYLGVDVEGPYK(ac)PDHYR_	EQAEYLGVDVEGPYK(1)PDHYR	489	-0.095455	152
P9WGV3	Adenosylhomocysteinase OS=Mycobacterium tuberculosis (strain ATCC 25618 / H37Rv) GN=ahcY PE=1 SV=1	1	0.00163111	_FDNK(ac)YGTR_	FDNK(1)YGTR	254	-0.64989	112.36
P9WGV3	Adenosylhomocysteinase OS=Mycobacterium tuberculosis (strain ATCC 25618 / H37Rv) GN=ahcY PE=1 SV=1	1	0.0125637	_FETDK(ac)DK_	FETDK(1)DK	202	-0.4067	74.464
P9WGV3	Adenosylhomocysteinase OS=Mycobacterium tuberculosis (strain ATCC 25618 / H37Rv) GN=ahcY PE=1 SV=1	0.994232	0.00304654	_FETDKDK(ac)WTK_	FETDK(0.006)DK(0.994)WTK	204	0.92522	87.184
P9WGV3	Adenosylhomocysteinase OS=Mycobacterium tuberculosis (strain ATCC 25618 / H37Rv) GN=ahcY PE=1 SV=1	1	2.45e-06	_GCAEAMK(ac)GQGAR_	GCAEAMK(1)GQGAR	295	-0.20248	124.12
P9WGV3	Adenosylhomocysteinase OS=Mycobacterium tuberculosis (strain ATCC 25618 / H37Rv) GN=ahcY PE=1 SV=1	1	0.00148501	_HLDEK(ac)VAR_	HLDEK(1)VAR	456	-0.91327	114.89
P9WGV3	Adenosylhomocysteinase OS=Mycobacterium tuberculosis (strain ATCC 25618 / H37Rv) GN=ahcY PE=1 SV=1	1	0.00272282	_LPK(ac)HLDEK_	LPK(1)HLDEK	451	0.24852	94.309
P9WGV3	Adenosylhomocysteinase OS=Mycobacterium tuberculosis (strain ATCC 25618 / H37Rv) GN=ahcY PE=1 SV=1	1	0.0068486	_SK(ac)FDNK_	SK(1)FDNK	250	0.16791	100.07
P9WIH3	Phosphoenolpyruvate carboxykinase [GTP] OS=Mycobacterium tuberculosis (strain ATCC 25618 / H37Rv) GN=pckG PE=1 SV=1	1	0.0405428	_DEFDALK(ac)ER_	DEFDALK(1)ER	602	1.2609	56.404
P9WIH3	Phosphoenolpyruvate carboxykinase [GTP] OS=Mycobacterium tuberculosis (strain ATCC 25618 / H37Rv) GN=pckG PE=1 SV=1	1	6.65e-11	_DVAWPCSETK(ac)YITHFPETR_	DVAWPCSETK(1)YITHFPETR	202	-0.68308	116.73
P9WIH3	Phosphoenolpyruvate carboxykinase [GTP] OS=Mycobacterium tuberculosis (strain ATCC 25618 / H37Rv) GN=pckG PE=1 SV=1	1	0.0308275	_HADESK(ac)LPK_	HADESK(1)LPK	492	0.20104	58.592
P9WIH3	Phosphoenolpyruvate carboxykinase [GTP] OS=Mycobacterium tuberculosis (strain ATCC 25618 / H37Rv) GN=pckG PE=1 SV=1	1	3.57e-09	_LPK(ac)VFFVNWFR_	LPK(1)VFFVNWFR	495	-1.6292	157.97
P9WIH3	Phosphoenolpyruvate carboxykinase [GTP] OS=Mycobacterium tuberculosis (strain ATCC 25618 / H37Rv) GN=pckG PE=1 SV=1	1	0.00901074	_K(ac)CYSLR_	K(1)CYSLR	229	0.027771	90.986
P9WIH3	Phosphoenolpyruvate carboxykinase [GTP] OS=Mycobacterium tuberculosis (strain ATCC 25618 / H37Rv) GN=pckG PE=1 SV=1	1	0.0139628	_LNPEK(ac)HK_	LNPEK(1)HK	65	-0.060009	73.26
P9WIH3	Phosphoenolpyruvate carboxykinase [GTP] OS=Mycobacterium tuberculosis (strain ATCC 25618 / H37Rv) GN=pckG PE=1 SV=1	1	0.00560217	_MGK(ac)AALEK_	MGK(1)AALEK	164	0.73656	86.898
P9WIH3	Phosphoenolpyruvate carboxykinase [GTP] OS=Mycobacterium tuberculosis (strain ATCC 25618 / H37Rv) GN=pckG PE=1 SV=1	1	0.00093305	_SIMK(ac)DLYR_	SIMK(1)DLYR	113	0.81419	121.73
P9WIH3	Phosphoenolpyruvate carboxykinase [GTP] OS=Mycobacterium tuberculosis (strain ATCC 25618 / H37Rv) GN=pckG PE=1 SV=1	1	0.00192684	_VLK(ac)WIVDR_	VLK(1)WIVDR	523	-0.54241	108.15
P9WHN9	Phosphotriesterase homology protein OS=Mycobacterium tuberculosis (strain ATCC 25618 / H37Rv) GN=php PE=1 SV=1	1	1.53e-17	_DIEHGIADTGIK(ac)AGILK_	DIEHGIADTGIK(1)AGILK	140	-0.32188	155.1
P9WPI3	ESX-3 secretion system protein EccA3 OS=Mycobacterium tuberculosis (strain ATCC 25618 / H37Rv) GN=eccA3 PE=1 SV=1	1	2.13e-10	_ADLDK(ac)FLDTNEGLR_	ADLDK(1)FLDTNEGLR	494	-0.60077	135.55
P9WPE5	10 kDa chaperonin OS=Mycobacterium tuberculosis (strain ATCC 25618 / H37Rv) GN=groS PE=1 SV=1	1	0.0550473	_AK(ac)VNIK(ac)PLEDK_	AK(1)VNIK(1)PLEDK	3	-0.19657	56.205
P9WPE5	10 kDa chaperonin OS=Mycobacterium tuberculosis (strain ATCC 25618 / H37Rv) GN=groS PE=1 SV=1	1	7.7e-05	_VNIK(ac)PLEDK_	VNIK(1)PLEDK	7	0.89781	129.89
P9WPE5	10 kDa chaperonin OS=Mycobacterium tuberculosis (strain ATCC 25618 / H37Rv) GN=groS PE=1 SV=1	1	1.27e-15	_EK(ac)PQEGTVVAVGPGR_	EK(1)PQEGTVVAVGPGR	37	1.1513	172.57
P9WPE5	10 kDa chaperonin OS=Mycobacterium tuberculosis (strain ATCC 25618 / H37Rv) GN=groS PE=1 SV=1	1	2.74e-43	_RIPLDVAEGDTVIYSK(ac)YGGTEIK_	RIPLDVAEGDTVIYSK(1)YGGTEIK	73	-0.028218	231.29
P9WPE5	10 kDa chaperonin OS=Mycobacterium tuberculosis (strain ATCC 25618 / H37Rv) GN=groS PE=1 SV=1	1	0.00109161	_WDEDGEK(ac)R_	WDEDGEK(1)R	57	0.035592	110.76
P9WPN1	Putative cytochrome P450 135A1 OS=Mycobacterium tuberculosis (strain ATCC 25618 / H37Rv) GN=cyp135A1 PE=1 SV=1	1	0.0459581	_NITTVPK(ac)HGAHLR_	NITTVPK(1)HGAHLR	427	-1.3454	48.585
P9WNV9	Chaperone protein DnaJ 1 OS=Mycobacterium tuberculosis (strain ATCC 25618 / H37Rv) GN=dnaJ1 PE=1 SV=1	1	0.0193306	_RK(ac)EYDETR_	RK(1)EYDETR	69	-0.57323	84.054
P9WNE1	F420-dependent glucose-6-phosphate dehydrogenase OS=Mycobacterium tuberculosis (strain ATCC 25618 / H37Rv) GN=fgd1 PE=1 SV=1	1	0.00308416	_GEELYTEK(ac)LMPAVR_	GEELYTEK(1)LMPAVR	206	1.8226	79.337
P9WG77	Hydroxymethylpyrimidine/phosphomethylpyrimidine kinase OS=Mycobacterium tuberculosis (strain ATCC 25618 / H37Rv) GN=thiD PE=1 SV=1	1	0.0220685	_ALHALGPQWVLVK(ac)GGHLR_	ALHALGPQWVLVK(1)GGHLR	176	0.56459	67.646
P71875	3-ketosteroid-9-alpha-monooxygenase oxygenase subunit OS=Mycobacterium tuberculosis (strain ATCC 25618 / H37Rv) GN=kshA PE=1 SV=2	1	0.0011196	_GFLQDVEIWK(ac)HK_	GFLQDVEIWK(1)HK	309	0.78045	79.492
I6Y3S9	Oxidoreductase OS=Mycobacterium tuberculosis (strain ATCC 25618 / H37Rv) GN=Rv3530c PE=1 SV=1	1	0.000738608	_HSQPK(ac)YGTYK_	HSQPK(1)YGTYK	152	-0.4935	87.789
I6Y3U6	Enoyl-CoA hydratase EchA20 OS=Mycobacterium tuberculosis (strain ATCC 25618 / H37Rv) GN=echA20 PE=1 SV=1	1	6.14e-10	_GFNAGVDIK(ac)EMQR_	GFNAGVDIK(1)EMQR	65	-0.37145	153.09
P9WNH5	"4,5:9,10-diseco-3-hydroxy-5,9,17-trioxoandrosta-1(10),2-diene-4-oate hydrolase OS=Mycobacterium tuberculosis (strain ATCC 25618 / H37Rv) GN=hsaD PE=1 SV=1"	1	0.00125315	_LSK(ac)FSVAPTR_	LSK(1)FSVAPTR	160	1.9791	94.122
P9WGJ3	Putative hydrolase Rv0505c OS=Mycobacterium tuberculosis (strain ATCC 25618 / H37Rv) GN=Rv0505c PE=1 SV=1	1	0.000266849	_LVGEILHGTGK(ac)AHAVR_	LVGEILHGTGK(1)AHAVR	214	-0.25154	89.911
P9WQN3	ATP-dependent zinc metalloprotease FtsH OS=Mycobacterium tuberculosis (strain ATCC 25618 / H37Rv) GN=ftsH PE=1 SV=1	1	0.00390534	_IPSDK(ac)PPIK_	IPSDK(1)PPIK	625	0.91142	82.417
P9WM79	Uncharacterized protein Rv0574c OS=Mycobacterium tuberculosis (strain ATCC 25618 / H37Rv) GN=Rv0574c PE=1 SV=1	1	0.0513155	_GVDQILPHPGK(ac)PQLR_	GVDQILPHPGK(1)PQLR	31	-1.4977	43.914
P9WJD7	ESX-1 secretion-associated protein EspC OS=Mycobacterium tuberculosis (strain ATCC 25618 / H37Rv) GN=espC PE=1 SV=1	1	0.000136055	_IAAK(ac)IYSEADEAWR_	IAAK(1)IYSEADEAWR	85	0.27502	88.092
P9WJD7	ESX-1 secretion-associated protein EspC OS=Mycobacterium tuberculosis (strain ATCC 25618 / H37Rv) GN=espC PE=1 SV=1	1	0.0325066	_K(ac)AIDGLFT_	K(1)AIDGLFT	96	0.39216	58.433
P9WMH3	cAMP receptor protein OS=Mycobacterium tuberculosis (strain ATCC 25618 / H37Rv) GN=crp PE=1 SV=1	1	0.00643137	_ETVNK(ac)ALADFAHR_	ETVNK(1)ALADFAHR	193	0.58304	78.401
P9WMH3	cAMP receptor protein OS=Mycobacterium tuberculosis (strain ATCC 25618 / H37Rv) GN=crp PE=1 SV=1	1	3.92e-07	_LEGK(ac)SVLISDSER_	LEGK(1)SVLISDSER	209	0.1562	123.73
I6Y498	Anion transporter ATPase OS=Mycobacterium tuberculosis (strain ATCC 25618 / H37Rv) GN=Rv3680 PE=1 SV=1	1	0.0394868	_TYALLK(ac)R_	TYALLK(1)R	243	-0.86918	53.968
P9WHJ1	RecBCD enzyme subunit RecD OS=Mycobacterium tuberculosis (strain ATCC 25618 / H37Rv) GN=recD PE=1 SV=1	1	0.0234711	_EMAK(ac)LDATDR_	EMAK(1)LDATDR	224	0.31956	59.155
P9WFJ9	UPF0336 protein Rv0637 OS=Mycobacterium tuberculosis (strain ATCC 25618 / H37Rv) GN=Rv0637 PE=1 SV=1	1	1.35e-06	_FVFHK(ac)PVLAGDK_	FVFHK(1)PVLAGDK	95	1.4721	120.84
Q79FX8	Hydroxymycolate synthase MmaA4 OS=Mycobacterium tuberculosis (strain ATCC 25618 / H37Rv) GN=mmaA4 PE=1 SV=1	1	2.29e-14	_IVSIEAFEHFGHENYDDFFK(ac)R_	IVSIEAFEHFGHENYDDFFK(1)R	161	0.41459	121.47
Q79FX8	Hydroxymycolate synthase MmaA4 OS=Mycobacterium tuberculosis (strain ATCC 25618 / H37Rv) GN=mmaA4 PE=1 SV=1	1	0.0154547	_PISPTK(ac)TR_	PISPTK(1)TR	13	-1.8761	76.221
Q79FX8	Hydroxymycolate synthase MmaA4 OS=Mycobacterium tuberculosis (strain ATCC 25618 / H37Rv) GN=mmaA4 PE=1 SV=1	1	0.00782632	_YMK(ac)YLR_	YMK(1)YLR	273	-1.0103	100.27
P9WHE3	50S ribosomal protein L7/L12 OS=Mycobacterium tuberculosis (strain ATCC 25618 / H37Rv) GN=rplL PE=1 SV=1	1	3.5e-10	_DLVDGAPK(ac)PLLEK_	DLVDGAPK(1)PLLEK	102	0.10262	156.96
P9WHE3	50S ribosomal protein L7/L12 OS=Mycobacterium tuberculosis (strain ATCC 25618 / H37Rv) GN=rplL PE=1 SV=1	1	0.000254199	_EAADEAK(ac)AK_	EAADEAK(1)AK	117	-0.54397	117.52
P9WHE3	50S ribosomal protein L7/L12 OS=Mycobacterium tuberculosis (strain ATCC 25618 / H37Rv) GN=rplL PE=1 SV=1	1	9.91e-08	_EAK(ac)DLVDGAPK_	EAK(1)DLVDGAPK	94	-0.18458	131.69
P9WHE3	50S ribosomal protein L7/L12 OS=Mycobacterium tuberculosis (strain ATCC 25618 / H37Rv) GN=rplL PE=1 SV=1	1	0.00313279	_EIVSGLGLK(ac)EAK_	EIVSGLGLK(1)EAK	91	0.82407	81.709
P9WHE3	50S ribosomal protein L7/L12 OS=Mycobacterium tuberculosis (strain ATCC 25618 / H37Rv) GN=rplL PE=1 SV=1	1	1.24e-10	_EMTLLELSDFVK(ac)K_	EMTLLELSDFVK(1)K	26	0.08401	148.96
I6Y4C7	Ligase OS=Mycobacterium tuberculosis (strain ATCC 25618 / H37Rv) GN=Rv3712 PE=1 SV=1	1	0.0381579	_FEHFEK(ac)TR_	FEHFEK(1)TR	351	0.97896	55.908
I6Y4E8	Enoyl-CoA hydratase EchA5 OS=Mycobacterium tuberculosis (strain ATCC 25618 / H37Rv) GN=echA5 PE=1 SV=1	1	0.00173244	_VVPK(ac)GQAR_	VVPK(1)GQAR	181	-0.42877	114.65
P9WNN1	Elongation factor Tu OS=Mycobacterium tuberculosis (strain ATCC 25618 / H37Rv) GN=tuf PE=1 SV=1	1	1.69e-24	_ALEGDAK(ac)WVASVEELMNAVDESIPDPVR_	ALEGDAK(1)WVASVEELMNAVDESIPDPVR	185	-0.34198	161.55
P9WNN1	Elongation factor Tu OS=Mycobacterium tuberculosis (strain ATCC 25618 / H37Rv) GN=tuf PE=1 SV=1	1	2.83e-47	_ETDK(ac)PFLM(ox)PVEDVFTITGR_	ETDK(1)PFLMPVEDVFTITGR	210	0.58744	248.46
P9WNN1	Elongation factor Tu OS=Mycobacterium tuberculosis (strain ATCC 25618 / H37Rv) GN=tuf PE=1 SV=1	1	8.07e-35	_VLHDKFPDLNETK(ac)AFDQIDNAPEER_	VLHDKFPDLNETK(1)AFDQIDNAPEER	47	-0.23319	190.24
P9WNN1	Elongation factor Tu OS=Mycobacterium tuberculosis (strain ATCC 25618 / H37Rv) GN=tuf PE=1 SV=1	1	2.68e-14	_GQVVTKPGTTTPHTEFEGQVYILSK(ac)DEGGR_	GQVVTKPGTTTPHTEFEGQVYILSK(1)DEGGR	316	0.019553	143.47
P9WNN1	Elongation factor Tu OS=Mycobacterium tuberculosis (strain ATCC 25618 / H37Rv) GN=tuf PE=1 SV=1	1	8.71e-17	_K(ac)LLDQGQAGDNVGLLLR_	K(1)LLDQGQAGDNVGLLLR	266	0.23037	133.86
P9WNN1	Elongation factor Tu OS=Mycobacterium tuberculosis (strain ATCC 25618 / H37Rv) GN=tuf PE=1 SV=1	1	2.22e-15	_TTLTAAITK(ac)VLHDK_	TTLTAAITK(1)VLHDK	34	-0.20885	168.41
P9WNN1	Elongation factor Tu OS=Mycobacterium tuberculosis (strain ATCC 25618 / H37Rv) GN=tuf PE=1 SV=1	1	1.4e-10	_VLHDK(ac)FPDLNETK_	VLHDK(1)FPDLNETK	39	-1.2753	159.22
P9WNN1	Elongation factor Tu OS=Mycobacterium tuberculosis (strain ATCC 25618 / H37Rv) GN=tuf PE=1 SV=1	1	0.00338474	_VSALK(ac)ALEGDAK_	VSALK(1)ALEGDAK	178	0.014015	82.578
O69729	Probable sensor histidine kinase TcrY OS=Mycobacterium tuberculosis (strain ATCC 25618 / H37Rv) GN=tcrY PE=1 SV=1	1	0.00487911	_GEVK(ac)LPVR_	GEVK(1)LPVR	203	-1.2129	86.67
P9WHA5	50S ribosomal protein L2 OS=Mycobacterium tuberculosis (strain ATCC 25618 / H37Rv) GN=rplB PE=1 SV=1	1	0.00836524	_STPEK(ac)SLVR_	STPEK(1)SLVR	31	-0.72775	76.619
P9WHA7	50S ribosomal protein L29 OS=Mycobacterium tuberculosis (strain ATCC 25618 / H37Rv) GN=rpmC PE=1 SV=1	1	2.68e-05	_ESK(ac)EELFNLR_	ESK(1)EELFNLR	26	-0.51207	132.03
P9WHD9	50S ribosomal protein L14 OS=Mycobacterium tuberculosis (strain ATCC 25618 / H37Rv) GN=rplN PE=1 SV=1	1	0.00689241	_FM(ox)K(ac)IISLAPEVL_	FMK(1)IISLAPEVL	113	0.78111	77.062
P9WHD9	50S ribosomal protein L14 OS=Mycobacterium tuberculosis (strain ATCC 25618 / H37Rv) GN=rplN PE=1 SV=1	1	0.00609052	_GDVVK(ac)AVVVR_	GDVVK(1)AVVVR	59	0.7569	78.903
P9WMU3	Probable glycerophosphoryl diester phosphodiesterase 1 OS=Mycobacterium tuberculosis (strain ATCC 25618 / H37Rv) GN=glpQ1 PE=1 SV=1	1	4.24e-06	_IFVETK(ac)HPVR_	IFVETK(1)HPVR	128	0.096614	150.35
P96218	Glutamate synthase [NADPH] large chain OS=Mycobacterium tuberculosis (strain ATCC 25618 / H37Rv) GN=gltB PE=1 SV=3	1	0.00618905	_GLLK(ac)FR_	GLLK(1)FR	863	0.019266	113.07
P96218	Glutamate synthase [NADPH] large chain OS=Mycobacterium tuberculosis (strain ATCC 25618 / H37Rv) GN=gltB PE=1 SV=3	1	0.034462	_NHELAK(ac)LVSLDPNDK_	NHELAK(1)LVSLDPNDK	573	-0.58693	55.011
P9WJD3	ESX-1 secretion-associated protein EspE OS=Mycobacterium tuberculosis (strain ATCC 25618 / H37Rv) GN=espE PE=1 SV=1	1	2.77e-30	_AQVMGDLDK(ac)LTGNMISNQAK_	AQVMGDLDK(1)LTGNMISNQAK	83	-0.86205	181.4
P9WJD3	ESX-1 secretion-associated protein EspE OS=Mycobacterium tuberculosis (strain ATCC 25618 / H37Rv) GN=espE PE=1 SV=1	1	0.00198706	_K(ac)MIDGVYK_	K(1)MIDGVYK	108	-0.44488	96.342
P9WJD3	ESX-1 secretion-associated protein EspE OS=Mycobacterium tuberculosis (strain ATCC 25618 / H37Rv) GN=espE PE=1 SV=1	1	0.0100829	_VCK(ac)GLEK_	VCK(1)GLEK	118	1.4005	80.219
I6Y4R2	Acyl-CoA dehydrogenase FadE9 OS=Mycobacterium tuberculosis (strain ATCC 25618 / H37Rv) GN=fadE9 PE=1 SV=1	1	5.02e-22	_LAPHALEWDAAK(ac)HFPVDVLR_	LAPHALEWDAAK(1)HFPVDVLR	34	-1.4646	160.27
P9WQC7	Alcohol dehydrogenase B OS=Mycobacterium tuberculosis (strain ATCC 25618 / H37Rv) GN=adhB PE=1 SV=1	1	0.00155181	_LLSMYK(ac)AGK_	LLSMYK(1)AGK	332	-0.17097	91.549
P9WQC7	Alcohol dehydrogenase B OS=Mycobacterium tuberculosis (strain ATCC 25618 / H37Rv) GN=adhB PE=1 SV=1	1	6.15e-29	_NIQGTIFGGGNPHYDIPK(ac)LLSMYK_	NIQGTIFGGGNPHYDIPK(1)LLSMYK	326	-1.0001	162.71
P71838	KsdD-like steroid dehydrogenase Rv0785 OS=Mycobacterium tuberculosis (strain ATCC 25618 / H37Rv) GN=Rv0785 PE=1 SV=2	1	7.12e-06	_IIEK(ac)EFALSGQEQNPDLTGR_	IIEK(1)EFALSGQEQNPDLTGR	364	-0.40656	96.55
P9WHH1	Thioredoxin reductase OS=Mycobacterium tuberculosis (strain ATCC 25618 / H37Rv) GN=trxB PE=1 SV=1	1	0.00740169	_ASK(ac)IMLDR_	ASK(1)IMLDR	194	-0.4781	83.883
P9WGZ3	Ribonuclease P protein component OS=Mycobacterium tuberculosis (strain ATCC 25618 / H37Rv) GN=rnpA PE=1 SV=1	1	5.96e-10	_SADFETTVK(ac)HGMR_	SADFETTVK(1)HGMR	19	-0.40101	152.31
I6Y4V6	Phosphoribosylformylglycinamidine cyclo-ligase OS=Mycobacterium tuberculosis (strain ATCC 25618 / H37Rv) GN=purM PE=1 SV=1	1	5.55e-06	_AIDLFK(ac)PLASK_	AIDLFK(1)PLASK	37	-0.36476	116.51
I6Y4V6	Phosphoribosylformylglycinamidine cyclo-ligase OS=Mycobacterium tuberculosis (strain ATCC 25618 / H37Rv) GN=purM PE=1 SV=1	1	0.00518091	_K(ac)VLLEIDR_	K(1)VLLEIDR	209	-0.15654	82.417
P9WNP1	Probable enoyl-CoA hydratase echA6 OS=Mycobacterium tuberculosis (strain ATCC 25618 / H37Rv) GN=echA6 PE=1 SV=1	1	4.62e-15	_VLNDDGAIEEAWPAHK(ac)ELFDK_	VLNDDGAIEEAWPAHK(1)ELFDK	213	-0.14024	140.48
P9WNP1	Probable enoyl-CoA hydratase echA6 OS=Mycobacterium tuberculosis (strain ATCC 25618 / H37Rv) GN=echA6 PE=1 SV=1	1	7.47e-11	_VVAPDAFFQFPTSK(ac)YGLALDNWSIR_	VVAPDAFFQFPTSK(1)YGLALDNWSIR	125	0.15382	127.16
P9WGC5	Succinyl-CoA ligase [ADP-forming] subunit beta OS=Mycobacterium tuberculosis (strain ATCC 25618 / H37Rv) GN=sucC PE=1 SV=1	1	6.67e-06	_AATDPLELK(ac)AK_	AATDPLELK(1)AK	236	-1.158	114.72
P9WGC5	Succinyl-CoA ligase [ADP-forming] subunit beta OS=Mycobacterium tuberculosis (strain ATCC 25618 / H37Rv) GN=sucC PE=1 SV=1	1	0.000423005	_AK(ac)EHDLNYVK_	AK(1)EHDLNYVK	238	-0.21903	94.767
P9WGC5	Succinyl-CoA ligase [ADP-forming] subunit beta OS=Mycobacterium tuberculosis (strain ATCC 25618 / H37Rv) GN=sucC PE=1 SV=1	1	2.23e-20	_PVMVK(ac)AQVK_	PVMVK(1)AQVK	45	-1.0036	174.62
P9WGC5	Succinyl-CoA ligase [ADP-forming] subunit beta OS=Mycobacterium tuberculosis (strain ATCC 25618 / H37Rv) GN=sucC PE=1 SV=1	1	3.63e-08	_ALGMLGDEANK(ac)PLVVR_	ALGMLGDEANK(1)PLVVR	342	0.24249	118.08
P9WGC5	Succinyl-CoA ligase [ADP-forming] subunit beta OS=Mycobacterium tuberculosis (strain ATCC 25618 / H37Rv) GN=sucC PE=1 SV=1	1	9.84e-11	_ELFAK(ac)HNVPSTPGR_	ELFAK(1)HNVPSTPGR	14	-0.76154	142.91
P9WGC5	Succinyl-CoA ligase [ADP-forming] subunit beta OS=Mycobacterium tuberculosis (strain ATCC 25618 / H37Rv) GN=sucC PE=1 SV=1	1	0.0253132	_GHIVK(ac)K_	GHIVK(1)K	86	-1.272	61.006
P9WGC5	Succinyl-CoA ligase [ADP-forming] subunit beta OS=Mycobacterium tuberculosis (strain ATCC 25618 / H37Rv) GN=sucC PE=1 SV=1	1	0.0088857	_GK(ac)AGGVK_	GK(1)AGGVK	55	-0.013423	89.296
P9WGC5	Succinyl-CoA ligase [ADP-forming] subunit beta OS=Mycobacterium tuberculosis (strain ATCC 25618 / H37Rv) GN=sucC PE=1 SV=1	1	0.0130339	_MDLFEYQAK(ac)ELFAK_	MDLFEYQAK(1)ELFAK	9	-0.88711	63.185
P9WGC5	Succinyl-CoA ligase [ADP-forming] subunit beta OS=Mycobacterium tuberculosis (strain ATCC 25618 / H37Rv) GN=sucC PE=1 SV=1	1	8.07e-09	_NILGLDIK(ac)GHIVK_	NILGLDIK(1)GHIVK	81	-0.42665	140.82
P9WFU5	Methionine--tRNA ligase OS=Mycobacterium tuberculosis (strain ATCC 25618 / H37Rv) GN=metG PE=1 SV=1	1	0.00588701	_K(ac)SESEADQAR_	K(1)SESEADQAR	435	0.83094	69.815
P9WKE3	Ribose-phosphate pyrophosphokinase OS=Mycobacterium tuberculosis (strain ATCC 25618 / H37Rv) GN=prs PE=1 SV=1	1	0.0136139	_AHPELAEQVAK(ac)ELDVHVTSQDAR_	AHPELAEQVAK(1)ELDVHVTSQDAR	29	0.46068	73.11
P9WKE3	Ribose-phosphate pyrophosphokinase OS=Mycobacterium tuberculosis (strain ATCC 25618 / H37Rv) GN=prs PE=1 SV=1	1	0.011885	_LIADLLK(ac)TAGADR_	LIADLLK(1)TAGADR	125	-2.2218	74.133
P9WFF5	"(2Z,6E)-farnesyl diphosphate synthase OS=Mycobacterium tuberculosis (strain ATCC 25618 / H37Rv) GN=Rv1086 PE=1 SV=1"	1	0.0313466	_LK(ac)EPLYR_	LK(1)EPLYR	9	-0.59975	65.246
P9WNZ5	Putative acyl-[acyl-carrier-protein] desaturase desA2 OS=Mycobacterium tuberculosis (strain ATCC 25618 / H37Rv) GN=desA2 PE=1 SV=1	1	1.4e-06	_ITAWGLAGEPSLK(ac)QFVTG_	ITAWGLAGEPSLK(1)QFVTG	270	0.24902	109.04
P9WNZ5	Putative acyl-[acyl-carrier-protein] desaturase desA2 OS=Mycobacterium tuberculosis (strain ATCC 25618 / H37Rv) GN=desA2 PE=1 SV=1	1	2.04e-20	_LQNVADAGIFGK(ac)PQLR_	LQNVADAGIFGK(1)PQLR	247	0.12205	188.44
P9WN21	"Fructose-1,6-bisphosphatase class 2 OS=Mycobacterium tuberculosis (strain ATCC 25618 / H37Rv) GN=glpX PE=1 SV=1"	1	0.00946051	_VK(ac)DLSVR_	VK(1)DLSVR	179	-0.47335	88.136
P9WK07	5-methyltetrahydropteroyltriglutamate--homocysteine methyltransferase OS=Mycobacterium tuberculosis (strain ATCC 25618 / H37Rv) GN=metE PE=1 SV=1	1	6.05e-14	_VLAELK(ac)EALGQGIPAR_	VLAELK(1)EALGQGIPAR	149	4.3797	155.1
P9WIS5	Multifunctional 2-oxoglutarate metabolism enzyme OS=Mycobacterium tuberculosis (strain ATCC 25618 / H37Rv) GN=kgd PE=1 SV=1	1	0.00163853	_AK(ac)QDLLDHGSIDSDGQR_	AK(1)QDLLDHGSIDSDGQR	622	-0.12501	78.78
P9WIS5	Multifunctional 2-oxoglutarate metabolism enzyme OS=Mycobacterium tuberculosis (strain ATCC 25618 / H37Rv) GN=kgd PE=1 SV=1	1	0.00174165	_DFTEIK(ac)FR_	DFTEIK(1)FR	1093	0.76138	109.71
P9WIS5	Multifunctional 2-oxoglutarate metabolism enzyme OS=Mycobacterium tuberculosis (strain ATCC 25618 / H37Rv) GN=kgd PE=1 SV=1	1	3.43e-24	_ELEK(ac)HGVQPSESVESDQMIPAGLATAVDK_	ELEK(1)HGVQPSESVESDQMIPAGLATAVDK	816	-0.35539	149.52
P9WIS5	Multifunctional 2-oxoglutarate metabolism enzyme OS=Mycobacterium tuberculosis (strain ATCC 25618 / H37Rv) GN=kgd PE=1 SV=1	1	6.73e-05	_HVK(ac)PTVAQQK_	HVK(1)PTVAQQK	475	0.26224	121.5
P9WIS5	Multifunctional 2-oxoglutarate metabolism enzyme OS=Mycobacterium tuberculosis (strain ATCC 25618 / H37Rv) GN=kgd PE=1 SV=1	1	0.000109612	_K(ac)SYTEALIGR_	K(1)SYTEALIGR	776	0.95002	111.94
P9WIS5	Multifunctional 2-oxoglutarate metabolism enzyme OS=Mycobacterium tuberculosis (strain ATCC 25618 / H37Rv) GN=kgd PE=1 SV=1	1	6.8e-05	_PLIVFTPK(ac)SMLR_	PLIVFTPK(1)SMLR	1074	-0.83219	98.902
P9WIS5	Multifunctional 2-oxoglutarate metabolism enzyme OS=Mycobacterium tuberculosis (strain ATCC 25618 / H37Rv) GN=kgd PE=1 SV=1	0.999995	9.85e-11	_VETK(ac)HVKPTVAQQK_	VETK(1)HVKPTVAQQK	472	-0.55254	145.43
P9WFZ7	Putative peptide transport permease protein Rv1283c OS=Mycobacterium tuberculosis (strain ATCC 25618 / H37Rv) GN=Rv1283c PE=1 SV=1	1	0.00264107	_ALLK(ac)HGLR_	ALLK(1)HGLR	240	-0.15799	102.51
P9WPV5	ATP synthase subunit b OS=Mycobacterium tuberculosis (strain ATCC 25618 / H37Rv) GN=atpF PE=1 SV=1	1	3.06e-21	_AEQQVASTLQTAHEQLK(ac)R_	AEQQVASTLQTAHEQLK(1)R	134	1.0794	163.11
P9WPV5	ATP synthase subunit b OS=Mycobacterium tuberculosis (strain ATCC 25618 / H37Rv) GN=atpF PE=1 SV=1	1	5.51e-21	_K(ac)SDEQFAAAQADYDEAMTEAR_	K(1)SDEQFAAAQADYDEAMTEAR	73	0.13331	143.74
P9WPV5	ATP synthase subunit b OS=Mycobacterium tuberculosis (strain ATCC 25618 / H37Rv) GN=atpF PE=1 SV=1	1	0.00561089	_TLADNK(ac)K_	TLADNK(1)K	72	-0.20551	87.476
P9WF45	Putative sporulation transcription regulator WhiA OS=Mycobacterium tuberculosis (strain ATCC 25618 / H37Rv) GN=whiA PE=1 SV=1	1	0.00038645	_TTDVK(ac)DELSR_	TTDVK(1)DELSR	6	0.34161	104.24
P9WG43	Triosephosphate isomerase OS=Mycobacterium tuberculosis (strain ATCC 25618 / H37Rv) GN=tpiA PE=1 SV=1	1	0.000132855	_AATALK(ac)HGLTPIVCIGEHLDVR_	AATALK(1)HGLTPIVCIGEHLDVR	123	0.10237	86.791
P9WG43	Triosephosphate isomerase OS=Mycobacterium tuberculosis (strain ATCC 25618 / H37Rv) GN=tpiA PE=1 SV=1	1	0.0549873	_TYHNEDDALVAAK(ac)AATALK_	TYHNEDDALVAAK(1)AATALK	117	1.4167	40.622
P9WGR1	Enoyl-[acyl-carrier-protein] reductase [NADH] OS=Mycobacterium tuberculosis (strain ATCC 25618 / H37Rv) GN=inhA PE=1 SV=1	1	0.00526519	_EAGK(ac)YGVR_	EAGK(1)YGVR	181	-0.44329	92.838
P9WGR1	Enoyl-[acyl-carrier-protein] reductase [NADH] OS=Mycobacterium tuberculosis (strain ATCC 25618 / H37Rv) GN=inhA PE=1 SV=1	1	0.0368021	_TGLLDGK(ac)R_	TGLLDGK(1)R	8	-1.1684	56.258
P9WHQ3	Uncharacterized RNA pseudouridine synthase Rv1540 OS=Mycobacterium tuberculosis (strain ATCC 25618 / H37Rv) GN=Rv1540 PE=1 SV=1	1	0.00395762	_GHEWK(ac)FAITK_	GHEWK(1)FAITK	199	-0.54022	75.819
O07177	Maltokinase OS=Mycobacterium tuberculosis (strain ATCC 25618 / H37Rv) GN=mak PE=1 SV=2	1	0.00364104	_AILK(ac)VFR_	AILK(1)VFR	157	-0.68962	111.73
P9WQK7	UvrABC system protein A OS=Mycobacterium tuberculosis (strain ATCC 25618 / H37Rv) GN=uvrA PE=1 SV=1	1	0.0596398	_QEK(ac)HDIEVVVDR_	QEK(1)HDIEVVVDR	198	-1.6271	43.548
P9WH91	50S ribosomal protein L35 OS=Mycobacterium tuberculosis (strain ATCC 25618 / H37Rv) GN=rpmI PE=1 SV=1	1	4.94e-07	_TVVAANDTK(ac)R_	TVVAANDTK(1)R	56	0.034578	155.48
P9WNA5	ESX-5 secretion system protein EccC5 OS=Mycobacterium tuberculosis (strain ATCC 25618 / H37Rv) GN=eccC5 PE=1 SV=1	1	0.00997606	_IK(ac)FEPYR_	IK(1)FEPYR	804	0.46648	83.206
P9WNA5	ESX-5 secretion system protein EccC5 OS=Mycobacterium tuberculosis (strain ATCC 25618 / H37Rv) GN=eccC5 PE=1 SV=1	1	0.00789814	_K(ac)LQFDK_	K(1)LQFDK	364	-0.36781	91.9
P9WNA5	ESX-5 secretion system protein EccC5 OS=Mycobacterium tuberculosis (strain ATCC 25618 / H37Rv) GN=eccC5 PE=1 SV=1	1	0.0327152	_PK(ac)LDAMR_	PK(1)LDAMR	99	-1.2148	66.351
P9WPI1	ESX-5 secretion system protein EccA5 OS=Mycobacterium tuberculosis (strain ATCC 25618 / H37Rv) GN=eccA5 PE=1 SV=1	1	1.09e-06	_AMEK(ac)MLEVNQGLR_	AMEK(1)MLEVNQGLR	468	-0.098785	109.1
P9WPI1	ESX-5 secretion system protein EccA5 OS=Mycobacterium tuberculosis (strain ATCC 25618 / H37Rv) GN=eccA5 PE=1 SV=1	1	0.00102518	_K(ac)PLVVETSR_	K(1)PLVVETSR	382	0.80905	93.843
P9WPI1	ESX-5 secretion system protein EccA5 OS=Mycobacterium tuberculosis (strain ATCC 25618 / H37Rv) GN=eccA5 PE=1 SV=1	1	0.0212622	_LIK(ac)STTK_	LIK(1)STTK	330	0.44801	70.256
P9WPI1	ESX-5 secretion system protein EccA5 OS=Mycobacterium tuberculosis (strain ATCC 25618 / H37Rv) GN=eccA5 PE=1 SV=1	1	0.000130792	_STTK(ac)VNLAR_	STTK(1)VNLAR	334	0.76655	132.32
P9WMJ9	Chaperone protein DnaK OS=Mycobacterium tuberculosis (strain ATCC 25618 / H37Rv) GN=dnaK PE=1 SV=1	1	2.38e-37	_AALGGSDISAIK(ac)SAMEK_	AALGGSDISAIK(1)SAMEK	564	-0.34855	236.27
P9WMJ9	Chaperone protein DnaK OS=Mycobacterium tuberculosis (strain ATCC 25618 / H37Rv) GN=dnaK PE=1 SV=1	1	0.00574437	_DK(ac)MAMQR_	DK(1)MAMQR	228	1.0643	98.629
P9WMJ9	Chaperone protein DnaK OS=Mycobacterium tuberculosis (strain ATCC 25618 / H37Rv) GN=dnaK PE=1 SV=1	1	5.86e-05	_GTSGIDLTK(ac)DK_	GTSGIDLTK(1)DK	226	-0.18316	102.73
P9WMJ9	Chaperone protein DnaK OS=Mycobacterium tuberculosis (strain ATCC 25618 / H37Rv) GN=dnaK PE=1 SV=1	1	8.98e-09	_GVNPDEVVAVGAALQAGVLK(ac)GEVK_	GVNPDEVVAVGAALQAGVLK(1)GEVK	357	0.5131	114.57
P9WMJ9	Chaperone protein DnaK OS=Mycobacterium tuberculosis (strain ATCC 25618 / H37Rv) GN=dnaK PE=1 SV=1	1	0.00633011	_ILMK(ac)LK_	ILMK(1)LK	98	-0.21563	106.29
P9WMJ9	Chaperone protein DnaK OS=Mycobacterium tuberculosis (strain ATCC 25618 / H37Rv) GN=dnaK PE=1 SV=1	1	1.26e-20	_IQEGSGLSK(ac)EDIDR_	IQEGSGLSK(1)EDIDR	483	-0.33004	209.33
P9WMJ9	Chaperone protein DnaK OS=Mycobacterium tuberculosis (strain ATCC 25618 / H37Rv) GN=dnaK PE=1 SV=1	1	1.46e-05	_K(ac)YTAPEISAR_	K(1)YTAPEISAR	85	-0.13966	130.1
P9WMJ9	Chaperone protein DnaK OS=Mycobacterium tuberculosis (strain ATCC 25618 / H37Rv) GN=dnaK PE=1 SV=1	1	2.22e-08	_MIK(ac)DAEAHAEEDR_	MIK(1)DAEAHAEEDR	491	0.62526	135.47
P9WMJ9	Chaperone protein DnaK OS=Mycobacterium tuberculosis (strain ATCC 25618 / H37Rv) GN=dnaK PE=1 SV=1	1	0.0170339	_MPAVTDLVK(ac)ELTGGK_	MPAVTDLVK(1)ELTGGK	327	-0.35774	68.044
P9WMJ9	Chaperone protein DnaK OS=Mycobacterium tuberculosis (strain ATCC 25618 / H37Rv) GN=dnaK PE=1 SV=1	1	2.49e-20	_NQAETLVYQTEK(ac)FVK_	NQAETLVYQTEK(1)FVK	522	0.52854	194.58
P9WMJ9	Chaperone protein DnaK OS=Mycobacterium tuberculosis (strain ATCC 25618 / H37Rv) GN=dnaK PE=1 SV=1	1	0.00414666	_NTTIPTK(ac)R_	NTTIPTK(1)R	395	-0.26409	86.882
P9WMJ9	Chaperone protein DnaK OS=Mycobacterium tuberculosis (strain ATCC 25618 / H37Rv) GN=dnaK PE=1 SV=1	1	3.62e-09	_VDAAVAEAK(ac)AALGGSDISAIK_	VDAAVAEAK(1)AALGGSDISAIK	552	-0.29522	118.32
P9WMJ9	Chaperone protein DnaK OS=Mycobacterium tuberculosis (strain ATCC 25618 / H37Rv) GN=dnaK PE=1 SV=1	1	5.18e-17	_VPEDTLNK(ac)VDAAVAEAK_	VPEDTLNK(1)VDAAVAEAK	543	1.474	146.3
P9WMJ9	Chaperone protein DnaK OS=Mycobacterium tuberculosis (strain ATCC 25618 / H37Rv) GN=dnaK PE=1 SV=1	1	5.39e-06	_VVDWLVDK(ac)FK_	VVDWLVDK(1)FK	215	-0.29976	143
P9WPE7	60 kDa chaperonin 2 OS=Mycobacterium tuberculosis (strain ATCC 25618 / H37Rv) GN=groEL2 PE=1 SV=1	1	2.43e-28	_AAVEEGIVAGGGVTLLQAAPTLDELK(ac)LEGDEATGANIVK_	AAVEEGIVAGGGVTLLQAAPTLDELK(1)LEGDEATGANIVK	428	0.27974	156.86
P9WPE7	60 kDa chaperonin 2 OS=Mycobacterium tuberculosis (strain ATCC 25618 / H37Rv) GN=groEL2 PE=1 SV=1	1	3.51e-36	_LEGDEATGANIVK(ac)VALEAPLK_	LEGDEATGANIVK(1)VALEAPLK	441	0.096706	207.67
P9WPE7	60 kDa chaperonin 2 OS=Mycobacterium tuberculosis (strain ATCC 25618 / H37Rv) GN=groEL2 PE=1 SV=1	1	8.25e-07	_AGAATEVELK(ac)ER_	AGAATEVELK(1)ER	388	0.0055132	130.56
P9WPE7	60 kDa chaperonin 2 OS=Mycobacterium tuberculosis (strain ATCC 25618 / H37Rv) GN=groEL2 PE=1 SV=1	1	2.55e-07	_AK(ac)TIAYDEEAR_	AK(1)TIAYDEEAR	3	0.021198	134.61
P9WPE7	60 kDa chaperonin 2 OS=Mycobacterium tuberculosis (strain ATCC 25618 / H37Rv) GN=groEL2 PE=1 SV=1	1	1.71e-22	_AVEK(ac)VTETLLK_	AVEK(1)VTETLLK	125	-1.2241	217.09
P9WPE7	60 kDa chaperonin 2 OS=Mycobacterium tuberculosis (strain ATCC 25618 / H37Rv) GN=groEL2 PE=1 SV=1	1	1.47e-05	_VTETLLK(ac)GAK_	VTETLLK(1)GAK	132	-0.25085	134.13
P9WPE7	60 kDa chaperonin 2 OS=Mycobacterium tuberculosis (strain ATCC 25618 / H37Rv) GN=groEL2 PE=1 SV=1	1	1.32e-15	_DLLPLLEK(ac)VIGAGK_	DLLPLLEK(1)VIGAGK	237	0.31117	176.23
P9WPE7	60 kDa chaperonin 2 OS=Mycobacterium tuberculosis (strain ATCC 25618 / H37Rv) GN=groEL2 PE=1 SV=1	1	2.8e-07	_EIELEDPYEK(ac)IGAELVK_	EIELEDPYEK(1)IGAELVK	67	0.76763	106.82
P9WPE7	60 kDa chaperonin 2 OS=Mycobacterium tuberculosis (strain ATCC 25618 / H37Rv) GN=groEL2 PE=1 SV=1	1	0.0252393	_IGAELVK(ac)EVAK_	IGAELVK(1)EVAK	74	0.45659	58.172
P9WPE7	60 kDa chaperonin 2 OS=Mycobacterium tuberculosis (strain ATCC 25618 / H37Rv) GN=groEL2 PE=1 SV=1	1	5.03e-30	_QEIENSDSDYDREK(ac)LQER_	QEIENSDSDYDREK(1)LQER	362	0.9694	213.69
P9WPE7	60 kDa chaperonin 2 OS=Mycobacterium tuberculosis (strain ATCC 25618 / H37Rv) GN=groEL2 PE=1 SV=1	1	5.45e-21	_FDK(ac)GYISGYFVTDPER_	FDK(1)GYISGYFVTDPER	195	-0.45537	197.45
P9WPE7	60 kDa chaperonin 2 OS=Mycobacterium tuberculosis (strain ATCC 25618 / H37Rv) GN=groEL2 PE=1 SV=1	1	0.00279306	_RGIEK(ac)AVEK_	RGIEK(1)AVEK	121	0.52499	96.342
P9WPE7	60 kDa chaperonin 2 OS=Mycobacterium tuberculosis (strain ATCC 25618 / H37Rv) GN=groEL2 PE=1 SV=1	1	1.34e-20	_GLNALADAVK(ac)VTLGPK_	GLNALADAVK(1)VTLGPK	27	-0.034801	192.85
P9WPE7	60 kDa chaperonin 2 OS=Mycobacterium tuberculosis (strain ATCC 25618 / H37Rv) GN=groEL2 PE=1 SV=1	1	0.00552791	_VTLGPK(ac)GR_	VTLGPK(1)GR	33	0.94611	93.143
P9WPE7	60 kDa chaperonin 2 OS=Mycobacterium tuberculosis (strain ATCC 25618 / H37Rv) GN=groEL2 PE=1 SV=1	1	2.8e-05	_GTFK(ac)SVAVK_	GTFK(1)SVAVK	270	-0.20911	139.86
P9WPE7	60 kDa chaperonin 2 OS=Mycobacterium tuberculosis (strain ATCC 25618 / H37Rv) GN=groEL2 PE=1 SV=1	1	2.07e-05	_SVAVK(ac)APGFGDR_	SVAVK(1)APGFGDR	275	0.55773	111.79
P9WPE7	60 kDa chaperonin 2 OS=Mycobacterium tuberculosis (strain ATCC 25618 / H37Rv) GN=groEL2 PE=1 SV=1	1	7.9e-36	_K(ac)TDDVAGDGTTTATVLAQALVR_	K(1)TDDVAGDGTTTATVLAQALVR	79	-0.11635	192.09
P9WPE7	60 kDa chaperonin 2 OS=Mycobacterium tuberculosis (strain ATCC 25618 / H37Rv) GN=groEL2 PE=1 SV=1	1	2.71e-26	_K(ac)WGAPTITNDGVSIAK_	K(1)WGAPTITNDGVSIAK	42	0.17362	193.42
P9WPE7	60 kDa chaperonin 2 OS=Mycobacterium tuberculosis (strain ATCC 25618 / H37Rv) GN=groEL2 PE=1 SV=1	1	1.55e-09	_LAK(ac)LAGGVAVIK_	LAK(1)LAGGVAVIK	369	-0.38733	162.68
P9WPE7	60 kDa chaperonin 2 OS=Mycobacterium tuberculosis (strain ATCC 25618 / H37Rv) GN=groEL2 PE=1 SV=1	1	3.35e-10	_NVAAGANPLGLK(ac)R_	NVAAGANPLGLK(1)R	116	0.10013	156.14
P9WPE7	60 kDa chaperonin 2 OS=Mycobacterium tuberculosis (strain ATCC 25618 / H37Rv) GN=groEL2 PE=1 SV=1	1	0.004036	_NVVLEK(ac)K_	NVVLEK(1)K	41	0.66847	97.431
P9WPE7	60 kDa chaperonin 2 OS=Mycobacterium tuberculosis (strain ATCC 25618 / H37Rv) GN=groEL2 PE=1 SV=1	1	1.43e-20	_PLLIIAEDVEGEALSTLVVNK(ac)IR_	PLLIIAEDVEGEALSTLVVNK(1)IR	264	-0.087029	149.72
P9WPE7	60 kDa chaperonin 2 OS=Mycobacterium tuberculosis (strain ATCC 25618 / H37Rv) GN=groEL2 PE=1 SV=1	1	6.31e-21	_QEAVLEDPYILLVSSK(ac)VSTVK_	QEAVLEDPYILLVSSK(1)VSTVK	224	0.49765	145.55
P9WPE7	60 kDa chaperonin 2 OS=Mycobacterium tuberculosis (strain ATCC 25618 / H37Rv) GN=groEL2 PE=1 SV=1	1	0.00336578	_VSTVK(ac)DLLPLLEK_	VSTVK(1)DLLPLLEK	229	0.063045	77.776
P9WPE7	60 kDa chaperonin 2 OS=Mycobacterium tuberculosis (strain ATCC 25618 / H37Rv) GN=groEL2 PE=1 SV=1	1	2.02e-06	_QIAFNSGLEPGVVAEK(ac)VR_	QIAFNSGLEPGVVAEK(1)VR	465	0.59061	102.57
P9WPE7	60 kDa chaperonin 2 OS=Mycobacterium tuberculosis (strain ATCC 25618 / H37Rv) GN=groEL2 PE=1 SV=1	1	8.82e-25	_SALQNAASIAGLFLTTEAVVADK(ac)PEK_	SALQNAASIAGLFLTTEAVVADK(1)PEK	521	0.047888	164.46
P9WPE7	60 kDa chaperonin 2 OS=Mycobacterium tuberculosis (strain ATCC 25618 / H37Rv) GN=groEL2 PE=1 SV=1	1	7.63e-37	_VVVTK(ac)DETTIVEGAGDTDAIAGR_	VVVTK(1)DETTIVEGAGDTDAIAGR	325	-0.3974	210.38
P9WJV3	Putative membrane protein mmpL4 OS=Mycobacterium tuberculosis (strain ATCC 25618 / H37Rv) GN=mmpL4 PE=1 SV=1	1	0.0031718	_FANDSNTNARPEK(ac)PFIAR_	FANDSNTNARPEK(1)PFIAR	17	-0.58853	91.414
P9WJV3	Putative membrane protein mmpL4 OS=Mycobacterium tuberculosis (strain ATCC 25618 / H37Rv) GN=mmpL4 PE=1 SV=1	1	9.38e-07	_QEIGAGLK(ac)TGIIR_	QEIGAGLK(1)TGIIR	862	-0.86491	115.8
I6Y7V6	Acyl-CoA ligase FadD31 OS=Mycobacterium tuberculosis (strain ATCC 25618 / H37Rv) GN=fadD31 PE=1 SV=1	1	0.00790782	_NIK(ac)YVGDLVAYR_	NIK(1)YVGDLVAYR	45	0.3403	73.881
P9WHH9	Dihydrolipoyl dehydrogenase OS=Mycobacterium tuberculosis (strain ATCC 25618 / H37Rv) GN=lpdC PE=1 SV=1	1	0.000249863	_ALPNEDADVSK(ac)EIEK_	ALPNEDADVSK(1)EIEK	216	-0.37522	78.69
P9WHH9	Dihydrolipoyl dehydrogenase OS=Mycobacterium tuberculosis (strain ATCC 25618 / H37Rv) GN=lpdC PE=1 SV=1	1	0.00163468	_EIEK(ac)QFK_	EIEK(1)QFK	220	0.21511	124.98
P9WHH9	Dihydrolipoyl dehydrogenase OS=Mycobacterium tuberculosis (strain ATCC 25618 / H37Rv) GN=lpdC PE=1 SV=1	1	8.29e-08	_LVADAK(ac)HGELLGGHLVGHDVAELLPELTLAQR_	LVADAK(1)HGELLGGHLVGHDVAELLPELTLAQR	402	0.21782	118.93
P9WHH9	Dihydrolipoyl dehydrogenase OS=Mycobacterium tuberculosis (strain ATCC 25618 / H37Rv) GN=lpdC PE=1 SV=1	1	0.00156985	_NAELVHIFTK(ac)DAK_	NAELVHIFTK(1)DAK	64	0.90471	79.652
P9WHH9	Dihydrolipoyl dehydrogenase OS=Mycobacterium tuberculosis (strain ATCC 25618 / H37Rv) GN=lpdC PE=1 SV=1	1	6.46e-05	_VAGVHFLMK(ac)K_	VAGVHFLMK(1)K	102	-0.49133	113.62
P9WHH9	Dihydrolipoyl dehydrogenase OS=Mycobacterium tuberculosis (strain ATCC 25618 / H37Rv) GN=lpdC PE=1 SV=1	1	5.35e-17	_YWGGVCLNVGCIPSK(ac)ALLR_	YWGGVCLNVGCIPSK(1)ALLR	50	-0.38009	142.39
P9WKK7	Isocitrate lyase OS=Mycobacterium tuberculosis (strain ATCC 25618 / H37Rv) GN=icl PE=1 SV=1	1	5.92e-30	_ALIAAGVAGSHWEDQLASEK(ac)K_	ALIAAGVAGSHWEDQLASEK(1)K	189	-0.19055	174.65
P9WKK7	Isocitrate lyase OS=Mycobacterium tuberculosis (strain ATCC 25618 / H37Rv) GN=icl PE=1 SV=1	1	6.51e-06	_FQK(ac)ELAAMGFK_	FQK(1)ELAAMGFK	334	1.1539	112.44
P9WKK7	Isocitrate lyase OS=Mycobacterium tuberculosis (strain ATCC 25618 / H37Rv) GN=icl PE=1 SV=1	1	2.35e-06	_HLDDATIAK(ac)FQK_	HLDDATIAK(1)FQK	331	0.11386	114.86
P9WKK7	Isocitrate lyase OS=Mycobacterium tuberculosis (strain ATCC 25618 / H37Rv) GN=icl PE=1 SV=1	1	1.75e-07	_K(ac)HLDDATIAK_	K(1)HLDDATIAK	322	0.078578	158.04
P9WKK7	Isocitrate lyase OS=Mycobacterium tuberculosis (strain ATCC 25618 / H37Rv) GN=icl PE=1 SV=1	1	1.37e-29	_SVVGTPK(ac)SAEQIQQEWDTNPR_	SVVGTPK(1)SAEQIQQEWDTNPR	8	-1.6077	180.04
P9WKW1	Uncharacterized protein Rv0476 OS=Mycobacterium tuberculosis (strain ATCC 25618 / H37Rv) GN=Rv0476 PE=4 SV=1	1	0.000493334	_LLEIQGK(ac)SR_	LLEIQGK(1)SR	85	-0.074732	113.44
P9WPB5	Cyclopropane mycolic acid synthase 2 OS=Mycobacterium tuberculosis (strain ATCC 25618 / H37Rv) GN=cmaA2 PE=1 SV=1	1	2.02e-17	_DK(ac)YTDVCQFTLVK_	DK(1)YTDVCQFTLVK	291	-0.71577	194.77
P9WPB5	Cyclopropane mycolic acid synthase 2 OS=Mycobacterium tuberculosis (strain ATCC 25618 / H37Rv) GN=cmaA2 PE=1 SV=1	1	0.00984913	_YDTFFK(ac)K_	YDTFFK(1)K	167	0.61492	68.915
I6Y821	UPF0235 protein P425_02053/RVBD_1984A OS=Mycobacterium tuberculosis (strain ATCC 25618 / H37Rv) GN=P425_02053 PE=3 SV=1	1	0.00878988	_VK(ac)PGSHK_	VK(1)PGSHK	10	0.23409	84.743
P9WNP5	"1,4-Dihydroxy-2-naphthoyl-CoA synthase OS=Mycobacterium tuberculosis (strain ATCC 25618 / H37Rv) GN=menB PE=1 SV=1"	1	7.49e-05	_FK(ac)QTDADVGSFDGGYGSAYLAR_	FK(1)QTDADVGSFDGGYGSAYLAR	182	-0.85624	90.978
P9WGT1	3-alpha-(or 20-beta)-hydroxysteroid dehydrogenase OS=Mycobacterium tuberculosis (strain ATCC 25618 / H37Rv) GN=fabG3 PE=1 SV=1	1	0.0102023	_AVVK(ac)PMK_	AVVK(1)PMK	125	-0.30544	81.297
P9WGT1	3-alpha-(or 20-beta)-hydroxysteroid dehydrogenase OS=Mycobacterium tuberculosis (strain ATCC 25618 / H37Rv) GN=fabG3 PE=1 SV=1	0.998513	0.00689333	_AVVKPMK(ac)EAGR_	AVVK(0.001)PMK(0.999)EAGR	128	0.70469	84.821
P9WNE7	Ferredoxin OS=Mycobacterium tuberculosis (strain ATCC 25618 / H37Rv) GN=fdxA PE=1 SV=1	1	5.23e-10	_MLYINPDECVDCGACK(ac)PACR_	MLYINPDECVDCGACK(1)PACR	47	-0.40746	112.55
P9WPM9	Putative cytochrome P450 135B1 OS=Mycobacterium tuberculosis (strain ATCC 25618 / H37Rv) GN=cyp135B1 PE=1 SV=1	1	0.00253645	_LK(ac)HVIMVPHR_	LK(1)HVIMVPHR	424	-0.40564	87.258
P9WM81	Uncharacterized protein Rv0572c OS=Mycobacterium tuberculosis (strain ATCC 25618 / H37Rv) GN=Rv0572c PE=2 SV=1	0.664758	0.0490217	_K(ac)PTKHPLAQK_	K(0.665)PTK(0.335)HPLAQK	14	-0.33409	54.259
P9WMK1	Alpha-crystallin OS=Mycobacterium tuberculosis (strain ATCC 25618 / H37Rv) GN=hspX PE=1 SV=1	1	3.91e-24	_AELPGVDPDK(ac)DVDIMVR_	AELPGVDPDK(1)DVDIMVR	64	-0.3451	184.21
P9WMK1	Alpha-crystallin OS=Mycobacterium tuberculosis (strain ATCC 25618 / H37Rv) GN=hspX PE=1 SV=1	1	5.23e-05	_DGQLTIK(ac)AER_	DGQLTIK(1)AER	78	0.46703	130.56
P9WMK1	Alpha-crystallin OS=Mycobacterium tuberculosis (strain ATCC 25618 / H37Rv) GN=hspX PE=1 SV=1	1	1.77e-20	_GILTVSVAVSEGK(ac)PTEK_	GILTVSVAVSEGK(1)PTEK	132	0.0051234	164.41
P9WMK1	Alpha-crystallin OS=Mycobacterium tuberculosis (strain ATCC 25618 / H37Rv) GN=hspX PE=1 SV=1	1	2.7e-29	_PTEK(ac)HIQIR_	PTEK(1)HIQIR	136	-0.60785	188.84
P9WMK1	Alpha-crystallin OS=Mycobacterium tuberculosis (strain ATCC 25618 / H37Rv) GN=hspX PE=1 SV=1	1	1.46e-05	_LEDEMK(ac)EGR_	LEDEMK(1)EGR	47	1.1855	150.1
P9WMK1	Alpha-crystallin OS=Mycobacterium tuberculosis (strain ATCC 25618 / H37Rv) GN=hspX PE=1 SV=1	1	6.82e-07	_TEQK(ac)DFDGR_	TEQK(1)DFDGR	85	-0.34491	169.58
P9WMK1	Alpha-crystallin OS=Mycobacterium tuberculosis (strain ATCC 25618 / H37Rv) GN=hspX PE=1 SV=1	1	1.3e-30	_TVSLPVGADEDDIK(ac)ATYDK_	TVSLPVGADEDDIK(1)ATYDK	114	0.56763	204.94
P9WP89	Precorrin-6A reductase OS=Mycobacterium tuberculosis (strain ATCC 25618 / H37Rv) GN=cobK PE=1 SV=1	1	0.0507648	_HK(ac)LVLSR_	HK(1)LVLSR	164	-0.11965	45.335
I6Y8B5	Enoyl-CoA hydratase EchA3 OS=Mycobacterium tuberculosis (strain ATCC 25618 / H37Rv) GN=echA3 PE=1 SV=1	1	3.14e-08	_EFAGLNQHAHAATK(ac)LR_	EFAGLNQHAHAATK(1)LR	207	0.072876	116.95
P9WFK1	UPF0336 protein Rv0635 OS=Mycobacterium tuberculosis (strain ATCC 25618 / H37Rv) GN=Rv0635 PE=1 SV=1	1	0.000189771	_FEK(ac)PIVAGDK_	FEK(1)PIVAGDK	95	-0.076474	109
P9WHE5	50S ribosomal protein L11 OS=Mycobacterium tuberculosis (strain ATCC 25618 / H37Rv) GN=rplK PE=1 SV=1	1	0.00550561	_EIAETK(ac)K_	EIAETK(1)K	114	-0.33479	87.476
P9WHE5	50S ribosomal protein L11 OS=Mycobacterium tuberculosis (strain ATCC 25618 / H37Rv) GN=rplK PE=1 SV=1	1	1.33e-05	_LLLK(ac)AAGVAK_	LLLK(1)AAGVAK	83	-0.10242	137.98
P9WHE5	50S ribosomal protein L11 OS=Mycobacterium tuberculosis (strain ATCC 25618 / H37Rv) GN=rplK PE=1 SV=1	1	8.33e-05	_SFTFTLK(ac)TPPAAK_	SFTFTLK(1)TPPAAK	73	-0.048459	88.021
P9WHE5	50S ribosomal protein L11 OS=Mycobacterium tuberculosis (strain ATCC 25618 / H37Rv) GN=rplK PE=1 SV=1	1	0.000387264	_TPPAAK(ac)LLLK_	TPPAAK(1)LLLK	79	-0.41176	101.39
P9WQL5	Probable ribonucleotide transport ATP-binding protein mkl OS=Mycobacterium tuberculosis (strain ATCC 25618 / H37Rv) GN=mkl PE=1 SV=1	1	1.55e-14	_AQAAILDDLEGTHK(ac)YAVHEIGQ_	AQAAILDDLEGTHK(1)YAVHEIGQ	351	-0.19936	144.27
P9WQL5	Probable ribonucleotide transport ATP-binding protein mkl OS=Mycobacterium tuberculosis (strain ATCC 25618 / H37Rv) GN=mkl PE=1 SV=1	1	0.0003992	_DIVMEK(ac)LALVGLGGDEK_	DIVMEK(1)LALVGLGGDEK	147	0.88197	90.379
P9WQL5	Probable ribonucleotide transport ATP-binding protein mkl OS=Mycobacterium tuberculosis (strain ATCC 25618 / H37Rv) GN=mkl PE=1 SV=1	1	0.000174689	_K(ac)HLVMFGPR_	K(1)HLVMFGPR	240	-0.13431	116.05
P9WH29	30S ribosomal protein S7 OS=Mycobacterium tuberculosis (strain ATCC 25618 / H37Rv) GN=rpsG PE=1 SV=1	1	2.91e-06	_ALDNVK(ac)PALEVR_	ALDNVK(1)PALEVR	70	-0.64173	119.87
P9WH29	30S ribosomal protein S7 OS=Mycobacterium tuberculosis (strain ATCC 25618 / H37Rv) GN=rpsG PE=1 SV=1	1	1.59e-07	_TGTDPVITLK(ac)R_	TGTDPVITLK(1)R	63	0.57474	134.98
P9WH29	30S ribosomal protein S7 OS=Mycobacterium tuberculosis (strain ATCC 25618 / H37Rv) GN=rpsG PE=1 SV=1	1	0.0518052	_EDTHK(ac)MAEANR_	EDTHK(1)MAEANR	143	-0.015301	48.044
P9WH29	30S ribosomal protein S7 OS=Mycobacterium tuberculosis (strain ATCC 25618 / H37Rv) GN=rpsG PE=1 SV=1	1	0.00354697	_EK(ac)TMIER_	EK(1)TMIER	114	-0.51628	111.06
P9WH29	30S ribosomal protein S7 OS=Mycobacterium tuberculosis (strain ATCC 25618 / H37Rv) GN=rpsG PE=1 SV=1	1	0.00909943	_VLLK(ac)GK_	VLLK(1)GK	33	-0.18448	95.957
P9WH85	50S ribosomal protein L4 OS=Mycobacterium tuberculosis (strain ATCC 25618 / H37Rv) GN=rplD PE=1 SV=1	1	0.00240941	_IDVK(ac)TPAGK_	IDVK(1)TPAGK	14	0.64673	90.05
P9WH85	50S ribosomal protein L4 OS=Mycobacterium tuberculosis (strain ATCC 25618 / H37Rv) GN=rplD PE=1 SV=1	1	0.00945761	_TLK(ac)IDVK_	TLK(1)IDVK	10	-0.32122	82.645
P9WH37	30S ribosomal protein S3 OS=Mycobacterium tuberculosis (strain ATCC 25618 / H37Rv) GN=rpsC PE=1 SV=1	1	5.23e-12	_ADIDYGLYEAK(ac)TTFGR_	ADIDYGLYEAK(1)TTFGR	190	-0.33665	139.21
P9WH37	30S ribosomal protein S3 OS=Mycobacterium tuberculosis (strain ATCC 25618 / H37Rv) GN=rpsC PE=1 SV=1	1	0.0334007	_ADLEK(ac)LTGK_	ADLEK(1)LTGK	92	-0.31114	57.347
P9WH37	30S ribosomal protein S3 OS=Mycobacterium tuberculosis (strain ATCC 25618 / H37Rv) GN=rpsC PE=1 SV=1	1	6.5e-09	_VWIYK(ac)GDIVGGK_	VWIYK(1)GDIVGGK	204	-0.93787	147.26
P9WH57	30S ribosomal protein S14 type Z OS=Mycobacterium tuberculosis (strain ATCC 25618 / H37Rv) GN=rpsZ PE=1 SV=1	1	0.00518898	_AK(ac)K(ac)ALVNK_	AK(1)K(1)ALVNK	3	-0.32921	105.52
P9WH57	30S ribosomal protein S14 type Z OS=Mycobacterium tuberculosis (strain ATCC 25618 / H37Rv) GN=rpsZ PE=1 SV=1	1	0.00518898	_AK(ac)K(ac)ALVNK_	AK(1)K(1)ALVNK	4	-0.32921	105.52
P9WH57	30S ribosomal protein S14 type Z OS=Mycobacterium tuberculosis (strain ATCC 25618 / H37Rv) GN=rpsZ PE=1 SV=1	1	3.63e-11	_EMAHAGELPGVQK(ac)SSW_	EMAHAGELPGVQK(1)SSW	58	0.16581	127.66
P9WH57	30S ribosomal protein S14 type Z OS=Mycobacterium tuberculosis (strain ATCC 25618 / H37Rv) GN=rpsZ PE=1 SV=1	1	0.00317734	_K(ac)FGLCR_	K(1)FGLCR	36	-1.7883	126.68
P9WHT3	Probable cytosol aminopeptidase OS=Mycobacterium tuberculosis (strain ATCC 25618 / H37Rv) GN=pepA PE=1 SV=1	1	0.0213515	_LAK(ac)NPQK_	LAK(1)NPQK	266	-0.47719	69.998
P9WHT3	Probable cytosol aminopeptidase OS=Mycobacterium tuberculosis (strain ATCC 25618 / H37Rv) GN=pepA PE=1 SV=1	1	0.0053901	_TAPK(ac)DAGLR_	TAPK(1)DAGLR	161	-0.56869	83.499
P9WGQ9	Uncharacterized oxidoreductase Rv0769 OS=Mycobacterium tuberculosis (strain ATCC 25618 / H37Rv) GN=Rv0769 PE=1 SV=1	1	0.00511516	_AVYK(ac)HMAK_	AVYK(1)HMAK	128	-0.1206	85.212
P9WLG7	Uncharacterized protein Rv2240c OS=Mycobacterium tuberculosis (strain ATCC 25618 / H37Rv) GN=Rv2240c PE=1 SV=1	1	0.0404928	_LNDTK(ac)TK_	LNDTK(1)TK	185	-0.23252	54.982
P9WQD9	3-oxoacyl-[acyl-carrier-protein] synthase 1 OS=Mycobacterium tuberculosis (strain ATCC 25618 / H37Rv) GN=kasA PE=1 SV=1	1	0.00518372	_GAK(ac)PLAR_	GAK(1)PLAR	260	-0.67397	104.45
P9WQA7	Uncharacterized oxidoreductase Rv2298 OS=Mycobacterium tuberculosis (strain ATCC 25618 / H37Rv) GN=Rv2298 PE=1 SV=1	1	0.0516864	_VFPVAPFPAVIK(ac)NR_	VFPVAPFPAVIK(1)NR	96	1.0242	43.761
P9WPD3	Putative citrate synthase 2 OS=Mycobacterium tuberculosis (strain ATCC 25618 / H37Rv) GN=citA PE=1 SV=1	1	0.00189684	_SVVK(ac)GILDR_	SVVK(1)GILDR	236	-0.49427	96.229
P9WPT1	Probable cation-transporting ATPase E OS=Mycobacterium tuberculosis (strain ATCC 25618 / H37Rv) GN=ctpE PE=1 SV=1	1	0.00401427	_AK(ac)QTLDK_	AK(1)QTLDK	89	1.401	104.2
P9WPT1	Probable cation-transporting ATPase E OS=Mycobacterium tuberculosis (strain ATCC 25618 / H37Rv) GN=ctpE PE=1 SV=1	1	0.00087863	_FTLVK(ac)SELR_	FTLVK(1)SELR	205	0.41953	103.08
I6Y946	Conserved protein OS=Mycobacterium tuberculosis (strain ATCC 25618 / H37Rv) GN=Rv0925c PE=1 SV=1	1	3.87e-07	_TK(ac)WDAGCRPDFANPDYR_	TK(1)WDAGCRPDFANPDYR	230	-0.81846	123.14
P9WMQ1	ATP-dependent DNA helicase UvrD1 OS=Mycobacterium tuberculosis (strain ATCC 25618 / H37Rv) GN=uvrD1 PE=1 SV=1	1	0.000149993	_VTHDK(ac)YGLGR_	VTHDK(1)YGLGR	731	-0.01938	114.89
P71741	Trehalase OS=Mycobacterium tuberculosis (strain ATCC 25618 / H37Rv) GN=Rv2402 PE=1 SV=1	1	0.000113747	_QVEEAIK(ac)HWR_	QVEEAIK(1)HWR	418	-0.33319	115.33
P9WH41	30S ribosomal protein S20 OS=Mycobacterium tuberculosis (strain ATCC 25618 / H37Rv) GN=rpsT PE=1 SV=1	1	0.0287865	_AASK(ac)GVIHK_	AASK(1)GVIHK	64	-0.85465	61.56
P9WH41	30S ribosomal protein S20 OS=Mycobacterium tuberculosis (strain ATCC 25618 / H37Rv) GN=rpsT PE=1 SV=1	1	1.33e-06	_GVIHK(ac)NQAANK_	GVIHK(1)NQAANK	69	-0.90137	127.76
P9WH41	30S ribosomal protein S20 OS=Mycobacterium tuberculosis (strain ATCC 25618 / H37Rv) GN=rpsT PE=1 SV=1	1	0.0433119	_AVK(ac)SSLR_	AVK(1)SSLR	25	0.7733	58.815
P9WH41	30S ribosomal protein S20 OS=Mycobacterium tuberculosis (strain ATCC 25618 / H37Rv) GN=rpsT PE=1 SV=1	1	5.11e-05	_K(ac)SALAQALNK_	K(1)SALAQALNK	76	-0.42641	117.79
P9WHB3	50S ribosomal protein L27 OS=Mycobacterium tuberculosis (strain ATCC 25618 / H37Rv) GN=rpmA PE=1 SV=1	1	0.0493742	_GTK(ac)FHPGVNVGR_	GTK(1)FHPGVNVGR	44	0.35238	46.159
I6Y9E8	Conserved protein OS=Mycobacterium tuberculosis (strain ATCC 25618 / H37Rv) GN=Rv2475c PE=1 SV=1	1	0.00428486	_VTYK(ac)GQLR_	VTYK(1)GQLR	62	0.55841	94.309
I6Y9H2	Oxidase regulatory protein OS=Mycobacterium tuberculosis (strain ATCC 25618 / H37Rv) GN=Rv2499c PE=1 SV=1	1	2.55e-10	_TTLVQK(ac)QSIK_	TTLVQK(1)QSIK	178	2.7741	184.03
I6Y9I3	Probable short-chain type dehydrogenase/reductase OS=Mycobacterium tuberculosis (strain ATCC 25618 / H37Rv) GN=Rv2509 PE=1 SV=1	1	0.0143975	_LADK(ac)YR_	LADK(1)YR	56	-0.5963	83.377
P9WQD3	Holo-[acyl-carrier-protein] synthase OS=Mycobacterium tuberculosis (strain ATCC 25618 / H37Rv) GN=acpS PE=1 SV=1	1	0.000884915	_WAAK(ac)EAVIK_	WAAK(1)EAVIK	57	1.3434	99.283
P9WGB7	Cystathionine gamma-synthase OS=Mycobacterium tuberculosis (strain ATCC 25618 / H37Rv) GN=metB PE=1 SV=1	1	0.00561879	_GLK(ac)TLVLR_	GLK(1)TLVLR	256	0.70382	91.087
P9WL97	Uncharacterized protein Rv2567 OS=Mycobacterium tuberculosis (strain ATCC 25618 / H37Rv) GN=Rv2567 PE=1 SV=1	1	0.0257088	_GK(ac)AGLDR_	GK(1)AGLDR	67	-0.17726	74.255
P9WN71	Glucose-6-phosphate 1-dehydrogenase 1 OS=Mycobacterium tuberculosis (strain ATCC 25618 / H37Rv) GN=zwf1 PE=1 SV=1	1	0.0146765	_K(ac)AEVFR_	K(1)AEVFR	258	-0.17078	77.741
P9WFW3	Aspartate--tRNA(Asp/Asn) ligase OS=Mycobacterium tuberculosis (strain ATCC 25618 / H37Rv) GN=aspS PE=1 SV=1	1	0.0269843	_FGTDK(ac)PDLR_	FGTDK(1)PDLR	285	0.52157	65.627
P9WJQ3	Nitrate reductase alpha subunit OS=Mycobacterium tuberculosis (strain ATCC 25618 / H37Rv) GN=narG PE=1 SV=1	1	5.19e-09	_DVGDYVAEQLAQHK(ac)LK_	DVGDYVAEQLAQHK(1)LK	690	0.42432	114.63
P9WJQ3	Nitrate reductase alpha subunit OS=Mycobacterium tuberculosis (strain ATCC 25618 / H37Rv) GN=narG PE=1 SV=1	1	0.00222057	_WSHDK(ac)VVR_	WSHDK(1)VVR	54	0.287	103.19
P9WP21	"2,3,4,5-tetrahydropyridine-2,6-dicarboxylate N-succinyltransferase OS=Mycobacterium tuberculosis (strain ATCC 25618 / H37Rv) GN=dapD PE=1 SV=1"	1	1.2e-11	_GPVTVYGVDK(ac)FPR_	GPVTVYGVDK(1)FPR	147	-0.55307	171.36
I6YA17	Uncharacterized protein OS=Mycobacterium tuberculosis (strain ATCC 25618 / H37Rv) GN=Rv2699c PE=1 SV=1	1	8.61e-17	_RTETDDVSEDSLEELK(ac)AR_	RTETDDVSEDSLEELK(1)AR	25	0.35327	153.04
P9WI71	Serine/threonine-protein kinase PknH OS=Mycobacterium tuberculosis (strain ATCC 25618 / H37Rv) GN=pknH PE=1 SV=1	1	4.83e-06	_AFVQTSADK(ac)WK_	AFVQTSADK(1)WK	541	-0.75391	116.51
P9WI71	Serine/threonine-protein kinase PknH OS=Mycobacterium tuberculosis (strain ATCC 25618 / H37Rv) GN=pknH PE=1 SV=1	0.999993	0.00650538	_IVDK(ac)VNKE_	IVDK(1)VNKE	622	-0.28566	96.143
P9WI71	Serine/threonine-protein kinase PknH OS=Mycobacterium tuberculosis (strain ATCC 25618 / H37Rv) GN=pknH PE=1 SV=1	1	0.0105344	_LVEGTDLDSVLK(ac)R_	LVEGTDLDSVLK(1)R	106	0.33991	63.662
P9WQJ5	Uncharacterized ABC transporter ATP-binding protein Rv1281c OS=Mycobacterium tuberculosis (strain ATCC 25618 / H37Rv) GN=Rv1281c PE=1 SV=1	1	0.0352271	_HLVK(ac)TYR_	HLVK(1)TYR	357	0.58914	60.972
P9WNM5	Bifunctional enzyme CysN/CysC OS=Mycobacterium tuberculosis (strain ATCC 25618 / H37Rv) GN=cysNC PE=1 SV=1	1	0.00134693	_DK(ac)TATALK_	DK(1)TATALK	363	-0.021511	113.93
P9WNM5	Bifunctional enzyme CysN/CysC OS=Mycobacterium tuberculosis (strain ATCC 25618 / H37Rv) GN=cysNC PE=1 SV=1	1	0.0052193	_PK(ac)NPDLR_	PK(1)NPDLR	587	0.051215	101.28
P9WNM5	Bifunctional enzyme CysN/CysC OS=Mycobacterium tuberculosis (strain ATCC 25618 / H37Rv) GN=cysNC PE=1 SV=1	1	0.00539811	_RDPK(ac)GLYAK_	RDPK(1)GLYAK	562	0.84746	90.827
P9WG59	Threonine synthase OS=Mycobacterium tuberculosis (strain ATCC 25618 / H37Rv) GN=thrC PE=1 SV=1	1	0.0523641	_DMPSVSPVPVDPVAVVEK(ac)LGLA_	DMPSVSPVPVDPVAVVEK(1)LGLA	356	0.89432	45.844
P9WHG3	Peptide chain release factor 1 OS=Mycobacterium tuberculosis (strain ATCC 25618 / H37Rv) GN=prfA PE=1 SV=1	1	0.0325907	_SQLQNK(ac)TR_	SQLQNK(1)TR	268	1.2173	63.624
P9WPV7	ATP synthase subunit a OS=Mycobacterium tuberculosis (strain ATCC 25618 / H37Rv) GN=atpB PE=1 SV=1	1	0.0045769	_GIVGHPIK(ac)LLK_	GIVGHPIK(1)LLK	159	0.16152	75.509
P9WP99	"Cob(I)yrinic acid a,c-diamide adenosyltransferase OS=Mycobacterium tuberculosis (strain ATCC 25618 / H37Rv) GN=Rv1314c PE=1 SV=1"	1	2.84e-34	_QIQNDLFDAGADLSTPIVENPK(ac)HPPLR_	QIQNDLFDAGADLSTPIVENPK(1)HPPLR	86	0.12893	178.55
I6YA93	Possible resolvase OS=Mycobacterium tuberculosis (strain ATCC 25618 / H37Rv) GN=Rv2792c PE=4 SV=1	1	0.00010155	_VSSADQK(ac)PDLDR_	VSSADQK(1)PDLDR	64	-1.4668	94.688
P9WLZ5	Uncharacterized protein Rv1366 OS=Mycobacterium tuberculosis (strain ATCC 25618 / H37Rv) GN=Rv1366 PE=1 SV=1	1	0.000246174	_AK(ac)SQDTLLAK_	AK(1)SQDTLLAK	79	-1.2592	107.17
P9WLZ5	Uncharacterized protein Rv1366 OS=Mycobacterium tuberculosis (strain ATCC 25618 / H37Rv) GN=Rv1366 PE=1 SV=1	1	1.44e-05	_ATVLATTK(ac)FR_	ATVLATTK(1)FR	256	2.3975	138.99
P9WK45	Lipoprotein LprG OS=Mycobacterium tuberculosis (strain ATCC 25618 / H37Rv) GN=lprG PE=1 SV=1	1	0.000232936	_GSGNSVQMTLSK(ac)WGEK_	GSGNSVQMTLSK(1)WGEK	223	1.2465	83.404
P9WK45	Lipoprotein LprG OS=Mycobacterium tuberculosis (strain ATCC 25618 / H37Rv) GN=lprG PE=1 SV=1	1	0.0464205	_VQVTK(ac)PPVS_	VQVTK(1)PPVS	232	-0.18746	54.066
P9WH39	30S ribosomal protein S2 OS=Mycobacterium tuberculosis (strain ATCC 25618 / H37Rv) GN=rpsB PE=1 SV=1	1	0.000314308	_LK(ac)ELEAMEQTGGFEGR_	LK(1)ELEAMEQTGGFEGR	115	-0.49891	82.01
P9WN83	Glyceraldehyde-3-phosphate dehydrogenase OS=Mycobacterium tuberculosis (strain ATCC 25618 / H37Rv) GN=gap PE=1 SV=1	1	0.0451905	_AK(ac)GHLDAGAK_	AK(1)GHLDAGAK	114	-0.67826	43.958
P9WN83	Glyceraldehyde-3-phosphate dehydrogenase OS=Mycobacterium tuberculosis (strain ATCC 25618 / H37Rv) GN=gap PE=1 SV=1	1	0.00482612	_IK(ac)ALAVR_	IK(1)ALAVR	79	-0.30688	104.21
P9WN83	Glyceraldehyde-3-phosphate dehydrogenase OS=Mycobacterium tuberculosis (strain ATCC 25618 / H37Rv) GN=gap PE=1 SV=1	1	0.00600208	_LVDLVTLVGK(ac)SL_	LVDLVTLVGK(1)SL	337	0.35397	81.92
P9WG33	Transaldolase OS=Mycobacterium tuberculosis (strain ATCC 25618 / H37Rv) GN=tal PE=1 SV=1	1	0.00270373	_SLK(ac)VDGAR_	SLK(1)VDGAR	259	-0.7287	103.26
P9WG33	Transaldolase OS=Mycobacterium tuberculosis (strain ATCC 25618 / H37Rv) GN=tal PE=1 SV=1	1	0.00386103	_VDTEIDK(ac)R_	VDTEIDK(1)R	216	1.6277	86.67
P95141	Long-chain-fatty-acid--AMP ligase FadD29 OS=Mycobacterium tuberculosis (strain ATCC 25618 / H37Rv) GN=fadD29 PE=1 SV=1	1	0.00528936	_WMQLLAK(ac)HR_	WMQLLAK(1)HR	297	-0.075185	76.605
P9WLW5	Uncharacterized protein Rv1507c OS=Mycobacterium tuberculosis (strain ATCC 25618 / H37Rv) GN=Rv1507c PE=1 SV=1	1	3.88e-11	_ETLIDGTDWAK(ac)AHWR_	ETLIDGTDWAK(1)AHWR	81	-0.37587	138.21
P9WLW5	Uncharacterized protein Rv1507c OS=Mycobacterium tuberculosis (strain ATCC 25618 / H37Rv) GN=Rv1507c PE=1 SV=1	1	0.0068479	_FHQK(ac)IR_	FHQK(1)IR	68	0.13591	103.41
P9WFV9	Glutamate--tRNA ligase OS=Mycobacterium tuberculosis (strain ATCC 25618 / H37Rv) GN=gltX PE=1 SV=1	1	1.88e-09	_DALIEGLALK(ac)PR_	DALIEGLALK(1)PR	443	0.2837	162.22
O06179	Putative monooxygenase Rv1533 OS=Mycobacterium tuberculosis (strain ATCC 25618 / H37Rv) GN=Rv1533 PE=1 SV=1	1	1.1e-06	_DK(ac)FLAATSSDTVR_	DK(1)FLAATSSDTVR	263	-0.032228	111.64
P9WID7	ATP-dependent 6-phosphofructokinase OS=Mycobacterium tuberculosis (strain ATCC 25618 / H37Rv) GN=pfkA PE=1 SV=1	1	0.00199995	_VHPDK(ac)LR_	VHPDK(1)LR	78	-0.49259	126.28
P9WNG7	Electron transfer flavoprotein subunit beta OS=Mycobacterium tuberculosis (strain ATCC 25618 / H37Rv) GN=etfB PE=1 SV=1	1	0.0261299	_ALSMGADK(ac)AVHLK_	ALSMGADK(1)AVHLK	87	1.0954	57.434
P9WNG7	Electron transfer flavoprotein subunit beta OS=Mycobacterium tuberculosis (strain ATCC 25618 / H37Rv) GN=etfB PE=1 SV=1	1	0.00780719	_FPSFK(ac)GIMAAK_	FPSFK(1)GIMAAK	197	-0.63517	67.385
P9WNG7	Electron transfer flavoprotein subunit beta OS=Mycobacterium tuberculosis (strain ATCC 25618 / H37Rv) GN=etfB PE=1 SV=1	1	0.00500237	_K(ac)LTDGDFTLDR_	K(1)LTDGDFTLDR	19	-0.36214	69.201
P9WNG7	Electron transfer flavoprotein subunit beta OS=Mycobacterium tuberculosis (strain ATCC 25618 / H37Rv) GN=etfB PE=1 SV=1	1	0.00634098	_PAK(ac)TAGEK_	PAK(1)TAGEK	240	-0.56176	85.355
P9WNG7	Electron transfer flavoprotein subunit beta OS=Mycobacterium tuberculosis (strain ATCC 25618 / H37Rv) GN=etfB PE=1 SV=1	1	3.78e-09	_VTDEGEGGNQIVQYLVAQK(ac)II_	VTDEGEGGNQIVQYLVAQK(1)II	264	-0.16177	115.57
P9WH71	Ribonucleoside-diphosphate reductase subunit beta nrdF2 OS=Mycobacterium tuberculosis (strain ATCC 25618 / H37Rv) GN=nrdF2 PE=1 SV=1	1	0.0398895	_LQDEK(ac)DAEVWDR_	LQDEK(1)DAEVWDR	23	-2.8852	50.102
P9WK89	Probable inactive lipase Rv1592c OS=Mycobacterium tuberculosis (strain ATCC 25618 / H37Rv) GN=Rv1592c PE=1 SV=1	1	0.00306328	_VIK(ac)EHANDEGR_	VIK(1)EHANDEGR	274	2.7856	83.455
P9WKE5	Pyruvate kinase OS=Mycobacterium tuberculosis (strain ATCC 25618 / H37Rv) GN=pyk PE=1 SV=1	1	1.15e-06	_MNFSHGDYDDHK(ac)VAYER_	MNFSHGDYDDHK(1)VAYER	45	-0.31033	97.081
P9WKE5	Pyruvate kinase OS=Mycobacterium tuberculosis (strain ATCC 25618 / H37Rv) GN=pyk PE=1 SV=1	1	0.000409522	_QVDK(ac)SLLELAR_	QVDK(1)SLLELAR	431	0.035781	91.62
P9WKB1	Putative diacyglycerol O-acyltransferase Rv3087 OS=Mycobacterium tuberculosis (strain ATCC 25618 / H37Rv) GN=Rv3087 PE=1 SV=1	1	0.0446914	_AQATPK(ac)EMAT_	AQATPK(1)EMAT	468	-1.4173	55.353
P9WFC9	Universal stress protein Rv1636 OS=Mycobacterium tuberculosis (strain ATCC 25618 / H37Rv) GN=Rv1636 PE=1 SV=1	1	3.22e-09	_AADILK(ac)DESYK_	AADILK(1)DESYK	54	3.5936	158.58
P9WFC9	Universal stress protein Rv1636 OS=Mycobacterium tuberculosis (strain ATCC 25618 / H37Rv) GN=Rv1636 PE=1 SV=1	1	7.06e-17	_VTGTAPIYEILHDAK(ac)ER_	VTGTAPIYEILHDAK(1)ER	74	0.34855	144.08
P9WGD3	SsrA-binding protein OS=Mycobacterium tuberculosis (strain ATCC 25618 / H37Rv) GN=smpB PE=1 SV=1	1	0.00353542	_K(ac)LLLHR_	K(1)LLLHR	86	0.081425	121.68
P9WHG1	Peptide chain release factor 2 OS=Mycobacterium tuberculosis (strain ATCC 25618 / H37Rv) GN=prfB PE=1 SV=1	1	4.9e-08	_SQLQNK(ac)IAAMR_	SQLQNK(1)IAAMR	285	-0.056857	151.55
P9WHG1	Peptide chain release factor 2 OS=Mycobacterium tuberculosis (strain ATCC 25618 / H37Rv) GN=prfB PE=1 SV=1	1	0.00394283	_VLQAK(ac)LLER_	VLQAK(1)LLER	295	-0.073136	85.963
P9WFU1	Phenylalanine--tRNA ligase beta subunit OS=Mycobacterium tuberculosis (strain ATCC 25618 / H37Rv) GN=pheT PE=1 SV=1	0.976857	3.09e-05	_VADIEELTGYK(ac)KPIR_	VADIEELTGYK(0.977)K(0.023)PIR	65	3.4453	108.63
P9WPZ7	Acetylornithine aminotransferase OS=Mycobacterium tuberculosis (strain ATCC 25618 / H37Rv) GN=argD PE=1 SV=1	1	0.000185061	_AEVLGK(ac)SLR_	AEVLGK(1)SLR	314	-0.62428	128.03
P9WIZ7	Putative NAD(P)H nitroreductase Rv3131 OS=Mycobacterium tuberculosis (strain ATCC 25618 / H37Rv) GN=Rv3131 PE=1 SV=1	1	0.0108433	_FPDPK(ac)DR_	FPDPK(1)DR	90	0.84741	82.279
P9WHK7	CTP synthase OS=Mycobacterium tuberculosis (strain ATCC 25618 / H37Rv) GN=pyrG PE=1 SV=1	1	0.002814	_K(ac)HPQTATK_	K(1)HPQTATK	3	0.17753	85.676
P9WIV7	NADH-quinone oxidoreductase subunit F OS=Mycobacterium tuberculosis (strain ATCC 25618 / H37Rv) GN=nuoF PE=1 SV=1	1	3.52e-06	_ALTMPPDDVISIVK(ac)DSGLR_	ALTMPPDDVISIVK(1)DSGLR	55	1.2865	97.384
L0TAD5	Probable catechol-O-methyltransferase OS=Mycobacterium tuberculosis (strain ATCC 25618 / H37Rv) GN=Rv1703c PE=1 SV=1	1	0.0176779	_VPGAPK(ac)YR_	VPGAPK(1)YR	157	0.073329	75.109
P9WGP3	Protein translocase subunit SecA 2 OS=Mycobacterium tuberculosis (strain ATCC 25618 / H37Rv) GN=secA2 PE=1 SV=1	1	6.1e-05	_EAADLSDEK(ac)LR_	EAADLSDEK(1)LR	82	1.7077	105.13
P9WG81	Bifunctional protein FolD OS=Mycobacterium tuberculosis (strain ATCC 25618 / H37Rv) GN=folD PE=1 SV=1	1	0.00791808	_GK(ac)HADCAK_	GK(1)HADCAK	53	0.58447	77.662
P9WIE5	Catalase-peroxidase OS=Mycobacterium tuberculosis (strain ATCC 25618 / H37Rv) GN=katG PE=1 SV=1	1	0.00083221	_AWYK(ac)LIHR_	AWYK(1)LIHR	414	-0.8682	121.99
P9WIE5	Catalase-peroxidase OS=Mycobacterium tuberculosis (strain ATCC 25618 / H37Rv) GN=katG PE=1 SV=1	1	1.35e-43	_TDASQEQTDVESFAVLEPK(ac)ADGFR_	TDASQEQTDVESFAVLEPK(1)ADGFR	590	-0.83548	209.24
P9WIE5	Catalase-peroxidase OS=Mycobacterium tuberculosis (strain ATCC 25618 / H37Rv) GN=katG PE=1 SV=1	1	0.0138844	_VK(ac)WTGSR_	VK(1)WTGSR	688	-0.87463	80.165
P9WIE5	Catalase-peroxidase OS=Mycobacterium tuberculosis (strain ATCC 25618 / H37Rv) GN=katG PE=1 SV=1	1	0.00141214	_VLGANYK(ac)R_	VLGANYK(1)R	639	0.83951	108.46
I6YBZ8	3-hydroxyacyl-thioester dehydratase HtdY OS=Mycobacterium tuberculosis (strain ATCC 25618 / H37Rv) GN=htdY PE=1 SV=1	1	1.01e-29	_FTK(ac)PVFPGETLSTVIWR_	FTK(1)PVFPGETLSTVIWR	242	-0.18862	200.6
P9WPE9	60 kDa chaperonin 1 OS=Mycobacterium tuberculosis (strain ATCC 25618 / H37Rv) GN=groEL1 PE=1 SV=1	1	3.32e-23	_AEIDK(ac)SDSDWDR_	AEIDK(1)SDSDWDR	353	-1.3119	228.17
P9WPE9	60 kDa chaperonin 1 OS=Mycobacterium tuberculosis (strain ATCC 25618 / H37Rv) GN=groEL1 PE=1 SV=1	1	6.49e-53	_EIELEDPFEDLGAQLVK(ac)SVATK_	EIELEDPFEDLGAQLVK(1)SVATK	74	0.80634	245.61
P9WPE9	60 kDa chaperonin 1 OS=Mycobacterium tuberculosis (strain ATCC 25618 / H37Rv) GN=groEL1 PE=1 SV=1	1	5.33e-05	_SDSDWDREK(ac)LGER_	SDSDWDREK(1)LGER	362	0.19224	110.51
P9WPE9	60 kDa chaperonin 1 OS=Mycobacterium tuberculosis (strain ATCC 25618 / H37Rv) GN=groEL1 PE=1 SV=1	1	1.76e-22	_HVVLAK(ac)AFGGPTVTNDGVTVAR_	HVVLAK(1)AFGGPTVTNDGVTVAR	41	-0.51314	173.56
P9WPE9	60 kDa chaperonin 1 OS=Mycobacterium tuberculosis (strain ATCC 25618 / H37Rv) GN=groEL1 PE=1 SV=1	1	0.00171171	_ISSLPDLLPLLEK(ac)VAGTGK_	ISSLPDLLPLLEK(1)VAGTGK	237	0.14705	84.208
P9WPE9	60 kDa chaperonin 1 OS=Mycobacterium tuberculosis (strain ATCC 25618 / H37Rv) GN=groEL1 PE=1 SV=1	1	6.82e-34	_MVLTTETVVVDK(ac)PAK_	MVLTTETVVVDK(1)PAK	524	0.23032	240.2
P9WPE9	60 kDa chaperonin 1 OS=Mycobacterium tuberculosis (strain ATCC 25618 / H37Rv) GN=groEL1 PE=1 SV=1	1	0.00177078	_TLK(ac)AVAVK_	TLK(1)AVAVK	270	-0.05964	109.29
P9WIN9	Immunogenic protein MPT64 OS=Mycobacterium tuberculosis (strain ATCC 25618 / H37Rv) GN=mpt64 PE=1 SV=1	1	6.54e-10	_DK(ac)FLSAATSSTPR_	DK(1)FLSAATSSTPR	76	0.29731	153.94
I6YC44	Possible conserved transmembrane protein OS=Mycobacterium tuberculosis (strain ATCC 25618 / H37Rv) GN=Rv3434c PE=4 SV=1	1	0.00279646	_IK(ac)SLLHR_	IK(1)SLLHR	224	0.018764	116.88
P9WLN1	Universal stress protein Rv2005c OS=Mycobacterium tuberculosis (strain ATCC 25618 / H37Rv) GN=Rv2005c PE=1 SV=1	1	0.00102298	_LAK(ac)EAVGADR_	LAK(1)EAVGADR	80	-0.55819	96.745
P9WID3	Putative ATP-dependent 6-phosphofructokinase isozyme 2 OS=Mycobacterium tuberculosis (strain ATCC 25618 / H37Rv) GN=pfkB PE=1 SV=1	1	0.0190459	_GWSLIK(ac)SVR_	GWSLIK(1)SVR	283	0.25115	70.056
I6YCA3	Acyl-CoA dehydrogenase FadE26 OS=Mycobacterium tuberculosis (strain ATCC 25618 / H37Rv) GN=fadE26 PE=1 SV=1	1	0.000906049	_VHAK(ac)AEVLK_	VHAK(1)AEVLK	295	-0.46135	99.283
P9WQ51	Long-chain-fatty-acid--CoA ligase FadD19 OS=Mycobacterium tuberculosis (strain ATCC 25618 / H37Rv) GN=fadD19 PE=1 SV=1	1	0.0370957	_TIHK(ac)HK_	TIHK(1)HK	267	-0.046553	57.463
O53565	Putative coenzyme F420-dependent oxidoreductase Rv3520c OS=Mycobacterium tuberculosis (strain ATCC 25618 / H37Rv) GN=Rv3520c PE=1 SV=1	1	2.19e-05	_ALK(ac)PITHPLR_	ALK(1)PITHPLR	161	-0.07417	135.55
O53565	Putative coenzyme F420-dependent oxidoreductase Rv3520c OS=Mycobacterium tuberculosis (strain ATCC 25618 / H37Rv) GN=Rv3520c PE=1 SV=1	1	0.0224404	_FPK(ac)PLAR_	FPK(1)PLAR	115	-0.10009	73.975
I6YCF5	Acyl-CoA dehydrogenase FadE33 OS=Mycobacterium tuberculosis (strain ATCC 25618 / H37Rv) GN=fadE33 PE=1 SV=1	1	5.83e-07	_ETVASLVAK(ac)HAGPAAVR_	ETVASLVAK(1)HAGPAAVR	20	1.1503	114.27
P9WQN5	Proteasome-associated ATPase OS=Mycobacterium tuberculosis (strain ATCC 25618 / H37Rv) GN=mpa PE=1 SV=1	1	0.000177307	_NSK(ac)LMETLK_	NSK(1)LMETLK	72	-0.54016	121.02
P9WQN5	Proteasome-associated ATPase OS=Mycobacterium tuberculosis (strain ATCC 25618 / H37Rv) GN=mpa PE=1 SV=1	1	6.42e-05	_SACIK(ac)AMIEK_	SACIK(1)AMIEK	476	1.0298	122.39
P9WQN5	Proteasome-associated ATPase OS=Mycobacterium tuberculosis (strain ATCC 25618 / H37Rv) GN=mpa PE=1 SV=1	1	6.58e-07	_TLVTGK(ac)SSSASR_	TLVTGK(1)SSSASR	591	-0.78686	133.48
P9WJG3	RNA polymerase-binding transcription factor CarD OS=Mycobacterium tuberculosis (strain ATCC 25618 / H37Rv) GN=carD PE=1 SV=1	1	0.00465825	_YK(ac)ANLEK_	YK(1)ANLEK	90	-0.029886	97.431
P9WPJ9	Carbonic anhydrase 2 OS=Mycobacterium tuberculosis (strain ATCC 25618 / H37Rv) GN=mtcA2 PE=1 SV=1	1	0.0125219	_ALK(ac)EGNER_	ALK(1)EGNER	14	0.16564	77.662
P9WG49	DNA topoisomerase 1 OS=Mycobacterium tuberculosis (strain ATCC 25618 / H37Rv) GN=topA PE=1 SV=1	1	0.000796473	_AASDVPAK(ac)YK_	AASDVPAK(1)YK	62	1.0878	91.549
P9WG49	DNA topoisomerase 1 OS=Mycobacterium tuberculosis (strain ATCC 25618 / H37Rv) GN=topA PE=1 SV=1	1	0.00392496	_VAPK(ac)LSAGR_	VAPK(1)LSAGR	189	0.09282	90.142
I6YCP0	Uncharacterized protein OS=Mycobacterium tuberculosis (strain ATCC 25618 / H37Rv) GN=Rv3651 PE=1 SV=1	1	5.33e-12	_ALVDLK(ac)TWTLLK_	ALVDLK(1)TWTLLK	241	-1.025	170.79
I6YCP0	Uncharacterized protein OS=Mycobacterium tuberculosis (strain ATCC 25618 / H37Rv) GN=Rv3651 PE=1 SV=1	1	7.42e-62	_TAIAETLQTGQSLTSITPK(ac)HDR_	TAIAETLQTGQSLTSITPK(1)HDR	63	0.10115	255.83
P9WKX5	Putative ATPase Rv3679 OS=Mycobacterium tuberculosis (strain ATCC 25618 / H37Rv) GN=Rv3679 PE=1 SV=1	1	5.08e-05	_DVLLTGK(ac)IK_	DVLLTGK(1)IK	140	0.31929	133.81
O53521	Long-chain-fatty-acid--CoA ligase FadD15 OS=Mycobacterium tuberculosis (strain ATCC 25618 / H37Rv) GN=fadD15 PE=1 SV=3	1	0.00340577	_AK(ac)HAVFDR_	AK(1)HAVFDR	326	-0.066207	97.965
O53521	Long-chain-fatty-acid--CoA ligase FadD15 OS=Mycobacterium tuberculosis (strain ATCC 25618 / H37Rv) GN=fadD15 PE=1 SV=3	1	1.23e-20	_VFEK(ac)VYNTAEQNAANAGK_	VFEK(1)VYNTAEQNAANAGK	282	0.22398	157.11
P9WN33	Putative asparagine synthetase [glutamine-hydrolyzing] OS=Mycobacterium tuberculosis (strain ATCC 25618 / H37Rv) GN=asnB PE=1 SV=1	1	0.00329753	_GK(ac)SLLHR_	GK(1)SLLHR	430	0.5591	101.28
P9WLI5	Uncharacterized protein Rv2206 OS=Mycobacterium tuberculosis (strain ATCC 25618 / H37Rv) GN=Rv2206 PE=1 SV=1	1	1.09e-08	_LVDTK(ac)FPSNTESR_	LVDTK(1)FPSNTESR	197	0.10991	143.05
P9WLI5	Uncharacterized protein Rv2206 OS=Mycobacterium tuberculosis (strain ATCC 25618 / H37Rv) GN=Rv2206 PE=1 SV=1	1	0.00685136	_MK(ac)LLGHR_	MK(1)LLGHR	2	-0.59625	94.407
P9WNR9	Nucleoid-associated protein Rv3716c OS=Mycobacterium tuberculosis (strain ATCC 25618 / H37Rv) GN=Rv3716c PE=1 SV=1	1	7.06e-09	_DASQQVTK(ac)MAQER_	DASQQVTK(1)MAQER	87	0.28944	145.52
P9WN51	Aminomethyltransferase OS=Mycobacterium tuberculosis (strain ATCC 25618 / H37Rv) GN=gcvT PE=1 SV=1	1	3.43e-06	_AALLAEK(ac)AAGPR_	AALLAEK(1)AAGPR	278	0.16715	121.21
P9WNT9	DNA polymerase III subunit gamma/tau OS=Mycobacterium tuberculosis (strain ATCC 25618 / H37Rv) GN=dnaX PE=1 SV=1	1	8.44e-13	_PSAAAAEPK(ac)HQPAR_	PSAAAAEPK(1)HQPAR	404	-0.27526	153.7
P9WN39	Glutamine synthetase 1 OS=Mycobacterium tuberculosis (strain ATCC 25618 / H37Rv) GN=glnA1 PE=1 SV=1	1	0.00354431	_TPDDVFK(ac)LAK_	TPDDVFK(1)LAK	11	0.21152	80.014
P9WIL7	3-methyl-2-oxobutanoate hydroxymethyltransferase OS=Mycobacterium tuberculosis (strain ATCC 25618 / H37Rv) GN=panB PE=1 SV=1	1	0.0221611	_WK(ac)ADGHK_	WK(1)ADGHK	30	0.7186	68.371
P9WKC7	Probable diacyglycerol O-acyltransferase tgs2 OS=Mycobacterium tuberculosis (strain ATCC 25618 / H37Rv) GN=tgs2 PE=1 SV=1	1	3.05e-09	_K(ac)HPATIGGGIAR_	K(1)HPATIGGGIAR	59	0.69538	149.23
P9WLE7	Uncharacterized protein Rv2286c OS=Mycobacterium tuberculosis (strain ATCC 25618 / H37Rv) GN=Rv2286c PE=1 SV=1	1	0.0411658	_K(ac)HPWER_	K(1)HPWER	50	-0.34871	50.025
P9WGS9	Probable decaprenylphosphoryl-D-2-keto erythropentose reductase OS=Mycobacterium tuberculosis (strain ATCC 25618 / H37Rv) GN=dprE2 PE=1 SV=1	1	0.0519278	_EDAAAAMK(ac)QAGAR_	EDAAAAMK(1)QAGAR	56	-1.3951	49.483
P9WMS3	Haloalkane dehalogenase 1 OS=Mycobacterium tuberculosis (strain ATCC 25618 / H37Rv) GN=dhmA1 PE=1 SV=1	1	0.0403397	_WDK(ac)PFLAIFGYR_	WDK(1)PFLAIFGYR	240	-2.1632	49.632
O53580	Long-chain-fatty-acid--AMP ligase FadD32 OS=Mycobacterium tuberculosis (strain ATCC 25618 / H37Rv) GN=fadD32 PE=1 SV=1	1	4.76e-11	_EEESAQTFK(ac)NILK_	EEESAQTFK(1)NILK	450	0.21782	162.37
O53580	Long-chain-fatty-acid--AMP ligase FadD32 OS=Mycobacterium tuberculosis (strain ATCC 25618 / H37Rv) GN=fadD32 PE=1 SV=1	1	0.010181	_GDK(ac)LAYR_	GDK(1)LAYR	43	-0.4188	85.666
O53580	Long-chain-fatty-acid--AMP ligase FadD32 OS=Mycobacterium tuberculosis (strain ATCC 25618 / H37Rv) GN=fadD32 PE=1 SV=1	1	0.00624811	_HVEK(ac)WAK_	HVEK(1)WAK	35	0.49486	91.069
P9WQ47	Probable long-chain-fatty-acid--CoA ligase FadD23 OS=Mycobacterium tuberculosis (strain ATCC 25618 / H37Rv) GN=fadD23 PE=1 SV=1	1	0.00410519	_AECVK(ac)LYR_	AECVK(1)LYR	564	0.053303	93.178
P9WJB7	Nucleoid-associated protein EspR OS=Mycobacterium tuberculosis (strain ATCC 25618 / H37Rv) GN=espR PE=1 SV=1	1	8.21e-08	_AAYFTDDEYYEK(ac)LDK_	AAYFTDDEYYEK(1)LDK	83	-0.98637	101.2
P9WJB7	Nucleoid-associated protein EspR OS=Mycobacterium tuberculosis (strain ATCC 25618 / H37Rv) GN=espR PE=1 SV=1	1	3.79e-12	_LDK(ac)ELQWLCTMR_	LDK(1)ELQWLCTMR	86	-0.73497	176.58
P9WJB7	Nucleoid-associated protein EspR OS=Mycobacterium tuberculosis (strain ATCC 25618 / H37Rv) GN=espR PE=1 SV=1	1	2.29e-13	_AHGLPSAAQQK(ac)VLDR_	AHGLPSAAQQK(1)VLDR	116	-1.2688	158.89
P9WNF9	FAD-containing monooxygenase EthA OS=Mycobacterium tuberculosis (strain ATCC 25618 / H37Rv) GN=ethA PE=1 SV=1	1	2.59e-16	_FHHK(ac)VISADWSTAENR_	FHHK(1)VISADWSTAENR	103	-1.0401	162.7
P9WNF9	FAD-containing monooxygenase EthA OS=Mycobacterium tuberculosis (strain ATCC 25618 / H37Rv) GN=ethA PE=1 SV=1	1	9.24e-05	_K(ac)HFGPHYNPWDQR_	K(1)HFGPHYNPWDQR	280	0.30993	76.073
P9WNF9	FAD-containing monooxygenase EthA OS=Mycobacterium tuberculosis (strain ATCC 25618 / H37Rv) GN=ethA PE=1 SV=1	1	0.024629	_QAIADGK(ac)PILEYVK_	QAIADGK(1)PILEYVK	79	-2.9063	57.288
P9WN19	Glutamate synthase [NADPH] small chain OS=Mycobacterium tuberculosis (strain ATCC 25618 / H37Rv) GN=gltD PE=1 SV=1	1	0.0465096	_ADPGGFLK(ac)YTHR_	ADPGGFLK(1)YTHR	9	0.45273	45.28
P9WPH9	ESX-1 secretion system protein EccA1 OS=Mycobacterium tuberculosis (strain ATCC 25618 / H37Rv) GN=eccA1 PE=1 SV=1	1	0.00617486	_SAGK(ac)WPDK_	SAGK(1)WPDK	161	-0.41744	83.862
P9WPH9	ESX-1 secretion system protein EccA1 OS=Mycobacterium tuberculosis (strain ATCC 25618 / H37Rv) GN=eccA1 PE=1 SV=1	1	0.00738418	_VK(ac)NQIER_	VK(1)NQIER	300	-0.38502	93.162
P9WJ03	Sulfite reductase [ferredoxin] OS=Mycobacterium tuberculosis (strain ATCC 25618 / H37Rv) GN=sir PE=1 SV=1	1	0.03054	_DWGIAK(ac)FR_	DWGIAK(1)FR	302	0.95132	64.485
P9WJ03	Sulfite reductase [ferredoxin] OS=Mycobacterium tuberculosis (strain ATCC 25618 / H37Rv) GN=sir PE=1 SV=1	1	3e-05	_RPLIDGPAPEPVK(ac)HPIDHVGVQR_	RPLIDGPAPEPVK(1)HPIDHVGVQR	326	0.91634	113.73
P9WHU9	Glutamate 5-kinase OS=Mycobacterium tuberculosis (strain ATCC 25618 / H37Rv) GN=proB PE=1 SV=1	1	0.0353626	_RPK(ac)DLATK_	RPK(1)DLATK	75	-0.1073	73.233
I6YDI9	"HAD hydrolase, family IB OS=Mycobacterium tuberculosis (strain ATCC 25618 / H37Rv) GN=plsC PE=1 SV=1"	1	0.0314049	_K(ac)SAPDLR_	K(1)SAPDLR	15	-0.1652	60.895
P9WIS3	3-methyl-2-oxobutanoate dehydrogenase subunit alpha OS=Mycobacterium tuberculosis (strain ATCC 25618 / H37Rv) GN=bkdA PE=1 SV=1	1	0.00234866	_K(ac)TDWLFPQYR_	K(1)TDWLFPQYR	92	1.9227	74.611
I6YDK7	Acetyl-/propionyl-CoA carboxylase beta subunit AccD1 OS=Mycobacterium tuberculosis (strain ATCC 25618 / H37Rv) GN=accD1 PE=1 SV=1	1	7.02e-05	_DYEAGGIAK(ac)HGAK_	DYEAGGIAK(1)HGAK	386	-0.27481	92.856
P9WIE1	Putative peroxiredoxin Rv2521 OS=Mycobacterium tuberculosis (strain ATCC 25618 / H37Rv) GN=bcp PE=1 SV=1	1	0.0253991	_ATGHVAK(ac)LR_	ATGHVAK(1)LR	150	0.13583	68.016
P9WPY1	Chorismate synthase OS=Mycobacterium tuberculosis (strain ATCC 25618 / H37Rv) GN=aroC PE=1 SV=1	1	2.53e-06	_AAMK(ac)PISTVPR_	AAMK(1)PISTVPR	315	2.1583	130.56
P9WFT5	Threonine--tRNA ligase OS=Mycobacterium tuberculosis (strain ATCC 25618 / H37Rv) GN=thrS PE=1 SV=1	1	7.66e-05	_GPHIPTTK(ac)HIPAFK_	GPHIPTTK(1)HIPAFK	217	0.080046	92.856
P9WFD7	Universal stress protein Rv2623 OS=Mycobacterium tuberculosis (strain ATCC 25618 / H37Rv) GN=Rv2623 PE=1 SV=1	1	2.57e-08	_HLIDDALK(ac)VVEQASLR_	HLIDDALK(1)VVEQASLR	77	0.36874	116.87
P9WFD7	Universal stress protein Rv2623 OS=Mycobacterium tuberculosis (strain ATCC 25618 / H37Rv) GN=Rv2623 PE=1 SV=1	1	0.0527205	_K(ac)IPLTLVHAVSPEVATWLEVPLPPGVLR_	K(1)IPLTLVHAVSPEVATWLEVPLPPGVLR	35	-1.0446	42.885
P9WP07	Uncharacterized membrane protein Rv2637 OS=Mycobacterium tuberculosis (strain ATCC 25618 / H37Rv) GN=Rv2637 PE=1 SV=1	1	0.00447813	_RFPK(ac)HFGPGHVALAER_	RFPK(1)HFGPGHVALAER	93	-0.24138	80.387
P9WFZ3	Trk system potassium uptake protein TrkA OS=Mycobacterium tuberculosis (strain ATCC 25618 / H37Rv) GN=trkA PE=1 SV=1	1	0.0188097	_K(ac)LQLPR_	K(1)LQLPR	167	-0.49056	71.359
P9WQB1	Alanine dehydrogenase OS=Mycobacterium tuberculosis (strain ATCC 25618 / H37Rv) GN=ald PE=1 SV=1	1	2.05e-07	_VK(ac)EPIAAEYGR_	VK(1)EPIAAEYGR	75	-0.33499	139.48
P9WH55	30S ribosomal protein S15 OS=Mycobacterium tuberculosis (strain ATCC 25618 / H37Rv) GN=rpsO PE=1 SV=1	1	0.003799	_VHK(ac)HDHHSR_	VHK(1)HDHHSR	47	0.16824	85.533
P9WJG1	CRISPR type III-associated protein Csm2 OS=Mycobacterium tuberculosis (strain ATCC 25618 / H37Rv) GN=csm2 PE=1 SV=1	1	0.0108833	_EK(ac)VQYLR_	EK(1)VQYLR	61	1.1912	80.684
P9WFQ5	UPF0039 protein Rv2851c OS=Mycobacterium tuberculosis (strain ATCC 25618 / H37Rv) GN=Rv2851c PE=1 SV=1	1	0.000591444	_VWAK(ac)DLDAR_	VWAK(1)DLDAR	11	0.2446	110.39
P9WKG3	4-hydroxy-3-methylbut-2-en-1-yl diphosphate synthase OS=Mycobacterium tuberculosis (strain ATCC 25618 / H37Rv) GN=ispG PE=1 SV=1	1	0.00549764	_FMEK(ac)YGK_	FMEK(1)YGK	158	0.057612	93.374
P9WL15	Uncharacterized protein Rv2927c OS=Mycobacterium tuberculosis (strain ATCC 25618 / H37Rv) GN=Rv2927c PE=1 SV=1	1	0.0113558	_AVQEGIK(ac)EQQR_	AVQEGIK(1)EQQR	167	0.54624	69.03
P9WIY3	Probable 8-oxo-dGTP diphosphatase 1 OS=Mycobacterium tuberculosis (strain ATCC 25618 / H37Rv) GN=mutT1 PE=1 SV=1	1	9.47e-34	_FAK(ac)HPADTQTVLVVR_	FAK(1)HPADTQTVLVVR	148	1.5819	242.41
I6YEW1	Uncharacterized protein OS=Mycobacterium tuberculosis (strain ATCC 25618 / H37Rv) GN=Rv2990c PE=1 SV=1	1	0.006154	_SLADK(ac)TR_	SLADK(1)TR	87	-0.12051	99.442
P9WG41	Acetolactate synthase large subunit IlvB1 OS=Mycobacterium tuberculosis (strain ATCC 25618 / H37Rv) GN=ilvB1 PE=1 SV=1	1	2.33e-07	_VTGK(ac)LDSFAPEAK_	VTGK(1)LDSFAPEAK	322	0.22016	122.75
I6YF20	Ribonucleoside-diphosphate reductase OS=Mycobacterium tuberculosis (strain ATCC 25618 / H37Rv) GN=P425_03179 PE=3 SV=2	1	0.0464664	_ENADEK(ac)IR_	ENADEK(1)IR	259	-0.094416	51.276
I6YF20	Ribonucleoside-diphosphate reductase OS=Mycobacterium tuberculosis (strain ATCC 25618 / H37Rv) GN=P425_03179 PE=3 SV=2	1	0.0059229	_GTHFK(ac)GFER_	GTHFK(1)GFER	500	-0.20218	77.744
I6YF20	Ribonucleoside-diphosphate reductase OS=Mycobacterium tuberculosis (strain ATCC 25618 / H37Rv) GN=P425_03179 PE=3 SV=2	1	0.0057397	_IQFDK(ac)DR_	IQFDK(1)DR	15	-1.4326	97.635
I6YF20	Ribonucleoside-diphosphate reductase OS=Mycobacterium tuberculosis (strain ATCC 25618 / H37Rv) GN=P425_03179 PE=3 SV=2	1	5.02e-05	_NFVK(ac)TLLDR_	NFVK(1)TLLDR	65	0.093109	136.5
I6YF20	Ribonucleoside-diphosphate reductase OS=Mycobacterium tuberculosis (strain ATCC 25618 / H37Rv) GN=P425_03179 PE=3 SV=2	1	0.0124701	_TFDGK(ac)R_	TFDGK(1)R	99	0.16039	84.244
I6YF20	Ribonucleoside-diphosphate reductase OS=Mycobacterium tuberculosis (strain ATCC 25618 / H37Rv) GN=P425_03179 PE=3 SV=2	1	0.00161182	_YTDQIWEPK(ac)TQK_	YTDQIWEPK(1)TQK	524	1.5414	77.644
I6YF40	Citrate lyase subunit beta OS=Mycobacterium tuberculosis (strain ATCC 25618 / H37Rv) GN=Rv3075c PE=1 SV=1	1	0.00376545	_ATK(ac)ILDLAR_	ATK(1)ILDLAR	276	0.34706	88.338
P9WJG9	NADH-quinone oxidoreductase subunit I OS=Mycobacterium tuberculosis (strain ATCC 25618 / H37Rv) GN=nuoI PE=1 SV=1	1	0.00332677	_ADLIYEK(ac)DR_	ADLIYEK(1)DR	161	-0.62725	87.184
P9WGP5	Protein translocase subunit SecA 1 OS=Mycobacterium tuberculosis (strain ATCC 25618 / H37Rv) GN=secA1 PE=1 SV=1	1	0.0335915	_AK(ac)ELFSR_	AK(1)ELFSR	298	-2.014	65.224
P9WGP5	Protein translocase subunit SecA 1 OS=Mycobacterium tuberculosis (strain ATCC 25618 / H37Rv) GN=secA1 PE=1 SV=1	1	0.00588812	_AK(ac)TDEFK_	AK(1)TDEFK	42	-0.040581	93.649
P9WGP5	Protein translocase subunit SecA 1 OS=Mycobacterium tuberculosis (strain ATCC 25618 / H37Rv) GN=secA1 PE=1 SV=1	1	0.00671118	_TDEFK(ac)R_	TDEFK(1)R	47	0.40431	104.11
P9WGP5	Protein translocase subunit SecA 1 OS=Mycobacterium tuberculosis (strain ATCC 25618 / H37Rv) GN=secA1 PE=1 SV=1	1	0.019439	_DK(ac)DYIVR_	DK(1)DYIVR	305	0.79615	74.269
P9WQG1	Probable acyl-CoA dehydrogenase fadE25 OS=Mycobacterium tuberculosis (strain ATCC 25618 / H37Rv) GN=fadE25 PE=1 SV=1	1	0.000158314	_EIAPHAAEVDEK(ac)AR_	EIAPHAAEVDEK(1)AR	44	-0.74162	87.447
P9WQG1	Probable acyl-CoA dehydrogenase fadE25 OS=Mycobacterium tuberculosis (strain ATCC 25618 / H37Rv) GN=fadE25 PE=1 SV=1	1	0.0111688	_GSEELK(ac)K_	GSEELK(1)K	116	1.1231	72.23
P9WMS7	GMP synthase [glutamine-hydrolyzing] OS=Mycobacterium tuberculosis (strain ATCC 25618 / H37Rv) GN=guaA PE=1 SV=1	1	0.000920331	_LLFK(ac)DEVR_	LLFK(1)DEVR	380	0.068408	122.28
P9WMS7	GMP synthase [glutamine-hydrolyzing] OS=Mycobacterium tuberculosis (strain ATCC 25618 / H37Rv) GN=guaA PE=1 SV=1	1	0.000342147	_TELK(ac)VLGGK_	TELK(1)VLGGK	121	-0.037997	113.93
P9WN13	Uncharacterized glycosyl hydrolase Rv3401 OS=Mycobacterium tuberculosis (strain ATCC 25618 / H37Rv) GN=Rv3401 PE=1 SV=1	1	0.00582831	_ASTLDLAK(ac)ER_	ASTLDLAK(1)ER	394	-3.6558	78.324
P9WGZ1	DNA-directed RNA polymerase subunit alpha OS=Mycobacterium tuberculosis (strain ATCC 25618 / H37Rv) GN=rpoA PE=1 SV=1	1	0.0430803	_IPVDSIYSPVLK(ac)VTYK_	IPVDSIYSPVLK(1)VTYK	173	-1.6092	46.249
P9WGZ1	DNA-directed RNA polymerase subunit alpha OS=Mycobacterium tuberculosis (strain ATCC 25618 / H37Rv) GN=rpoA PE=1 SV=1	1	0.000424865	_VTYK(ac)VDATR_	VTYK(1)VDATR	177	1.215	114.86
P9WGZ1	DNA-directed RNA polymerase subunit alpha OS=Mycobacterium tuberculosis (strain ATCC 25618 / H37Rv) GN=rpoA PE=1 SV=1	1	1.17e-08	_NFGQK(ac)SIDEVK_	NFGQK(1)SIDEVK	292	1.0627	148.96
P9WGZ1	DNA-directed RNA polymerase subunit alpha OS=Mycobacterium tuberculosis (strain ATCC 25618 / H37Rv) GN=rpoA PE=1 SV=1	1	0.00535884	_SYNCLK(ac)R_	SYNCLK(1)R	265	-2.0268	91.069
P9WGZ1	DNA-directed RNA polymerase subunit alpha OS=Mycobacterium tuberculosis (strain ATCC 25618 / H37Rv) GN=rpoA PE=1 SV=1	1	1.18e-07	_TDFDK(ac)LILDVETK_	TDFDK(1)LILDVETK	191	0.58871	120.63
P9WPL5	Putative cytochrome P450 142 OS=Mycobacterium tuberculosis (strain ATCC 25618 / H37Rv) GN=cyp142 PE=1 SV=1	1	0.0332603	_WTAPVK(ac)NMCR_	WTAPVK(1)NMCR	278	-2.4948	57.174
I6YGE4	Uncharacterized protein OS=Mycobacterium tuberculosis (strain ATCC 25618 / H37Rv) GN=Rv3528c PE=1 SV=1	1	0.00492541	_ALDK(ac)YPVK_	ALDK(1)YPVK	53	1.2125	87.258
I6YGE4	Uncharacterized protein OS=Mycobacterium tuberculosis (strain ATCC 25618 / H37Rv) GN=Rv3528c PE=1 SV=1	1	0.00102757	_DLFQK(ac)LDK_	DLFQK(1)LDK	173	0.13124	113.93
I6YGE4	Uncharacterized protein OS=Mycobacterium tuberculosis (strain ATCC 25618 / H37Rv) GN=Rv3528c PE=1 SV=1	1	0.0028553	_HPDHDK(ac)PWR_	HPDHDK(1)PWR	183	0.16309	86.882
I6YGE4	Uncharacterized protein OS=Mycobacterium tuberculosis (strain ATCC 25618 / H37Rv) GN=Rv3528c PE=1 SV=1	1	0.000414238	_K(ac)HPDHDKPWR_	K(1)HPDHDKPWR	177	0.08014	110.08
I6YGE4	Uncharacterized protein OS=Mycobacterium tuberculosis (strain ATCC 25618 / H37Rv) GN=Rv3528c PE=1 SV=1	1	2.03e-07	_LLDLGEK(ac)HYFR_	LLDLGEK(1)HYFR	152	-0.40478	134.98
I6YGE4	Uncharacterized protein OS=Mycobacterium tuberculosis (strain ATCC 25618 / H37Rv) GN=Rv3528c PE=1 SV=1	1	0.00367022	_NVPHSK(ac)LNK_	NVPHSK(1)LNK	162	-0.9547	81.525
P9WP15	Deazaflavin-dependent nitroreductase OS=Mycobacterium tuberculosis (strain ATCC 25618 / H37Rv) GN=ddn PE=1 SV=1	1	1.97e-08	_VIVAASK(ac)GGAEK_	VIVAASK(1)GGAEK	79	-0.012663	150.22
P9WPC9	ATP-dependent Clp protease ATP-binding subunit ClpC1 OS=Mycobacterium tuberculosis (strain ATCC 25618 / H37Rv) GN=clpC1 PE=1 SV=1	1	2.21e-16	_DMALVLTDAAK(ac)ALLAK_	DMALVLTDAAK(1)ALLAK	756	-0.72221	166.92
P9WPC9	ATP-dependent Clp protease ATP-binding subunit ClpC1 OS=Mycobacterium tuberculosis (strain ATCC 25618 / H37Rv) GN=clpC1 PE=1 SV=1	1	3.13e-05	_EFDEK(ac)IAEAR_	EFDEK(1)IAEAR	427	0.057644	132.56
P9WPC9	ATP-dependent Clp protease ATP-binding subunit ClpC1 OS=Mycobacterium tuberculosis (strain ATCC 25618 / H37Rv) GN=clpC1 PE=1 SV=1	1	1.25e-11	_ESAIDAQDFEK(ac)AASLR_	ESAIDAQDFEK(1)AASLR	446	-0.77353	137.73
P9WPC9	ATP-dependent Clp protease ATP-binding subunit ClpC1 OS=Mycobacterium tuberculosis (strain ATCC 25618 / H37Rv) GN=clpC1 PE=1 SV=1	1	1.69e-21	_FQPVQVGEPTVEHTIEILK(ac)GLR_	FQPVQVGEPTVEHTIEILK(1)GLR	360	0.79218	164.18
P9WPC9	ATP-dependent Clp protease ATP-binding subunit ClpC1 OS=Mycobacterium tuberculosis (strain ATCC 25618 / H37Rv) GN=clpC1 PE=1 SV=1	1	0.000135101	_K(ac)HFRPEFLNR_	K(1)HFRPEFLNR	703	0.21539	126.19
P9WPC9	ATP-dependent Clp protease ATP-binding subunit ClpC1 OS=Mycobacterium tuberculosis (strain ATCC 25618 / H37Rv) GN=clpC1 PE=1 SV=1	1	0.00147494	_MEEELHK(ac)R_	MEEELHK(1)R	516	0.10336	104.2
P9WPC9	ATP-dependent Clp protease ATP-binding subunit ClpC1 OS=Mycobacterium tuberculosis (strain ATCC 25618 / H37Rv) GN=clpC1 PE=1 SV=1	1	3.37e-05	_RPSGSFIFAGPSGVGK(ac)TELSK_	RPSGSFIFAGPSGVGK(1)TELSK	559	0.36677	109.91
P9WPC9	ATP-dependent Clp protease ATP-binding subunit ClpC1 OS=Mycobacterium tuberculosis (strain ATCC 25618 / H37Rv) GN=clpC1 PE=1 SV=1	1	0.00616469	_VNDELK(ac)K_	VNDELK(1)K	702	0.26043	84.615
P9WPC9	ATP-dependent Clp protease ATP-binding subunit ClpC1 OS=Mycobacterium tuberculosis (strain ATCC 25618 / H37Rv) GN=clpC1 PE=1 SV=1	1	4.29e-05	_YIEK(ac)DAALER_	YIEK(1)DAALER	334	0.32785	130.44
I6YGX2	Bifunctional membrane-associated penicillin-binding protein 1A/1B PonA2 OS=Mycobacterium tuberculosis (strain ATCC 25618 / H37Rv) GN=ponA2 PE=1 SV=1	1	0.00408428	_TTLDPEVQAPVK(ac)AAIDK_	TTLDPEVQAPVK(1)AAIDK	335	-1.236	73.057
P9WPX3	Aspartokinase OS=Mycobacterium tuberculosis (strain ATCC 25618 / H37Rv) GN=ask PE=1 SV=1	1	2.55e-10	_DVGPAAVEK(ac)LDSLR_	DVGPAAVEK(1)LDSLR	325	0.96855	136.63
P9WPX3	Aspartokinase OS=Mycobacterium tuberculosis (strain ATCC 25618 / H37Rv) GN=ask PE=1 SV=1	1	0.00196268	_VTIVGLPDIPGYAAK(ac)VFR_	VTIVGLPDIPGYAAK(1)VFR	281	-0.46292	85.563
P9WIQ1	UDP-galactopyranose mutase OS=Mycobacterium tuberculosis (strain ATCC 25618 / H37Rv) GN=glf PE=1 SV=1	1	5.28e-09	_DYPTDK(ac)TVIMR_	DYPTDK(1)TVIMR	309	0.31646	154.36
P9WNB1	ESX-1 secretion system protein EccCb1 OS=Mycobacterium tuberculosis (strain ATCC 25618 / H37Rv) GN=eccCb1 PE=1 SV=1	1	6.67e-08	_AVSMEK(ac)HHLMIGVPR_	AVSMEK(1)HHLMIGVPR	280	-1.096	114.31
P9WNB1	ESX-1 secretion system protein EccCb1 OS=Mycobacterium tuberculosis (strain ATCC 25618 / H37Rv) GN=eccCb1 PE=1 SV=1	1	0.0152927	_ETTFK(ac)EHR_	ETTFK(1)EHR	162	-1.4894	72.23
P9WJK3	Probable peptidoglycan biosynthesis protein MviN OS=Mycobacterium tuberculosis (strain ATCC 25618 / H37Rv) GN=mviN PE=1 SV=1	1	0.00663717	_IDK(ac)PGVAR_	IDK(1)PGVAR	767	-0.23814	88.495
L7N653	N-acetylmuramoyl-L-alanine amidase OS=Mycobacterium tuberculosis (strain ATCC 25618 / H37Rv) GN=Rv3915 PE=1 SV=1	1	0.00342286	_ALK(ac)EASYR_	ALK(1)EASYR	84	0.20387	98.048
L7N664	Thioredoxin OS=Mycobacterium tuberculosis (strain ATCC 25618 / H37Rv) GN=trxB1 PE=1 SV=1	1	0.00729216	_AFAPTFAESSEK(ac)HPDVVHAK_	AFAPTFAESSEK(1)HPDVVHAK	46	-0.51655	67.418
L7N668	Uncharacterized protein OS=Mycobacterium tuberculosis (strain ATCC 25618 / H37Rv) GN=Rv3196A PE=1 SV=1	1	9.85e-06	_AIIETLDK(ac)HR_	AIIETLDK(1)HR	33	0.024045	142.55
L7N672	Poly(A) polymerase PcnA OS=Mycobacterium tuberculosis (strain ATCC 25618 / H37Rv) GN=pcnA PE=1 SV=1	1	9.37e-08	_FHGYGDGK(ac)WTDSAVR_	FHGYGDGK(1)WTDSAVR	361	0.068939	109.07
L7N674	Molybdenum cofactor biosynthesis protein MoeB2 OS=Mycobacterium tuberculosis (strain ATCC 25618 / H37Rv) GN=moeB2 PE=1 SV=1	1	0.0102675	_AAGLHNVK(ac)HLDGGIAEWTR_	AAGLHNVK(1)HLDGGIAEWTR	369	-0.62797	71.735
P9WGI3	RNA polymerase sigma factor SigF OS=Mycobacterium tuberculosis (strain ATCC 25618 / H37Rv) GN=sigF PE=1 SV=1	1	0.00677394	_LK(ac)ELHLR_	LK(1)ELHLR	121	0.37567	93.374
O05294	Uncharacterized protein OS=Mycobacterium tuberculosis (strain ATCC 25618 / H37Rv) GN=Rv1192 PE=1 SV=1	1	0.00119122	_DLLDK(ac)LHSR_	DLLDK(1)LHSR	105	-0.67439	96.171
O05295	Fatty-acid-CoA ligase FadD36 OS=Mycobacterium tuberculosis (strain ATCC 25618 / H37Rv) GN=fadD36 PE=1 SV=1	1	8.34e-07	_ESVDLIK(ac)SGGYR_	ESVDLIK(1)SGGYR	380	-0.26014	129.54
O05295	Fatty-acid-CoA ligase FadD36 OS=Mycobacterium tuberculosis (strain ATCC 25618 / H37Rv) GN=fadD36 PE=1 SV=1	1	2.67e-13	_VAADQAAAGALK(ac)PAR_	VAADQAAAGALK(1)PAR	243	-0.093062	162.29
O05779	Cell division ATP-binding protein FtsE OS=Mycobacterium tuberculosis (strain ATCC 25618 / H37Rv) GN=ftsE PE=1 SV=1	1	0.00342206	_FHVNK(ac)LR_	FHVNK(1)LR	69	-0.38938	110.34
O05779	Cell division ATP-binding protein FtsE OS=Mycobacterium tuberculosis (strain ATCC 25618 / H37Rv) GN=ftsE PE=1 SV=1	1	0.00531253	_QYK(ac)SSAR_	QYK(1)SSAR	12	-0.83028	100.98
O05779	Cell division ATP-binding protein FtsE OS=Mycobacterium tuberculosis (strain ATCC 25618 / H37Rv) GN=ftsE PE=1 SV=1	1	0.00328732	_VSK(ac)FHVNK_	VSK(1)FHVNK	64	1.5739	91.867
O05842	Citronellol/citronellal dehydrogenase OS=Mycobacterium tuberculosis (strain ATCC 25618 / H37Rv) GN=Rv3224 PE=1 SV=1	1	0.0433637	_DGANIALIAK(ac)TAEPHPK_	DGANIALIAK(1)TAEPHPK	37	-1.8863	51.166
O05853	Chromosome partitioning protein OS=Mycobacterium tuberculosis (strain ATCC 25618 / H37Rv) GN=Rv3213c PE=1 SV=1	1	0.000833608	_ELAQALLK(ac)HWK_	ELAQALLK(1)HWK	251	0.67163	83.182
O05858	Probable transcriptional regulatory protein (Probably TetR-family) OS=Mycobacterium tuberculosis (strain ATCC 25618 / H37Rv) GN=Rv3208 PE=1 SV=1	1	0.000110011	_YWLDADK(ac)PISK_	YWLDADK(1)PISK	201	0.22926	89.43
O05894	Rubredoxin OS=Mycobacterium tuberculosis (strain ATCC 25618 / H37Rv) GN=rubA PE=3 SV=3	1	0.00655495	_EK(ac)VDFEK_	EK(1)VDFEK	47	-2.8321	90.15
O05895	Probable transmembrane alkane 1-monooxygenase AlkB (Alkane 1-hydroxylase) (Lauric acid omega-hydroxylase) (Omega-hydroxylase) (Fatty acid omega-hydroxylase) (Alkane hydroxylase-rubredoxin) OS=Mycobacterium tuberculosis (strain ATCC	1	0.0311761	_K(ac)DSLER_	K(1)DSLER	167	-1.0434	62.88
O05898	Mannose-6-phosphate isomerase ManA OS=Mycobacterium tuberculosis (strain ATCC 25618 / H37Rv) GN=manA PE=1 SV=1	1	1.28e-07	_GGLTPK(ac)HVDVPELLR_	GGLTPK(1)HVDVPELLR	289	0.05737	105.17
O06144	Nonspecific lipid-transfer protein OS=Mycobacterium tuberculosis (strain ATCC 25618 / H37Rv) GN=Rv1627c PE=1 SV=1	1	1.43e-11	_SFTEK(ac)HLGSVAGVPSVR_	SFTEK(1)HLGSVAGVPSVR	231	-0.043336	133.94
O06216	Conserved protein OS=Mycobacterium tuberculosis (strain ATCC 25618 / H37Rv) GN=Rv2161c PE=1 SV=1	1	3.66e-06	_IAVTVDK(ac)LAAMR_	IAVTVDK(1)LAAMR	138	-0.89829	117.27
O06298	Membrane protein OS=Mycobacterium tuberculosis (strain ATCC 25618 / H37Rv) GN=Rv0347 PE=1 SV=1	1	1.27e-06	_TEPPVPSAISILK(ac)EELAR_	TEPPVPSAISILK(1)EELAR	97	-3.7136	107.65
O06308	Conserved protein OS=Mycobacterium tuberculosis (strain ATCC 25618 / H37Rv) GN=Rv0358 PE=1 SV=1	1	0.000161449	_AAVDGAGK(ac)WR_	AAVDGAGK(1)WR	169	-0.28027	117.52
O06403	Membrane protein OS=Mycobacterium tuberculosis (strain ATCC 25618 / H37Rv) GN=Rv0537c PE=1 SV=1	1	0.0566808	_SPNAPPIDK(ac)TVWR_	SPNAPPIDK(1)TVWR	289	1.6258	56.527
O06409	Conserved protein OS=Mycobacterium tuberculosis (strain ATCC 25618 / H37Rv) GN=Rv0543c PE=1 SV=1	1	0.0356176	_LSHDEVK(ac)AVANELMR_	LSHDEVK(1)AVANELMR	42	0.18804	55.782
O06413	Oxidoreductase OS=Mycobacterium tuberculosis (strain ATCC 25618 / H37Rv) GN=Rv0547c PE=1 SV=1	1	1.07e-20	_ILLTGASSGIGAAATK(ac)QFGLHR_	ILLTGASSGIGAAATK(1)QFGLHR	58	-1.662	156.15
O06562	Probable respiratory nitrate reductase (Gamma chain) NarI OS=Mycobacterium tuberculosis (strain ATCC 25618 / H37Rv) GN=narI PE=1 SV=1	1	0.025678	_EVAAK(ac)HELIGSAPR_	EVAAK(1)HELIGSAPR	233	-0.50175	63.681
O06574	"6-phosphogluconate dehydrogenase,decarboxylating Gnd2 OS=Mycobacterium tuberculosis (strain ATCC 25618 / H37Rv) GN=gnd2 PE=1 SV=1"	1	0.007183	_HEK(ac)LLFK_	HEK(1)LLFK	107	-0.023487	87.639
O06574	"6-phosphogluconate dehydrogenase,decarboxylating Gnd2 OS=Mycobacterium tuberculosis (strain ATCC 25618 / H37Rv) GN=gnd2 PE=1 SV=1"	1	0.00903557	_QFGGHAEK(ac)PAN_	QFGGHAEK(1)PAN	337	-0.042435	73.435
O06578	Conserved protein OS=Mycobacterium tuberculosis (strain ATCC 25618 / H37Rv) GN=Rv1126c PE=1 SV=1	1	0.00497731	_AALDK(ac)VK_	AALDK(1)VK	155	-0.5294	91.853
O06578	Conserved protein OS=Mycobacterium tuberculosis (strain ATCC 25618 / H37Rv) GN=Rv1126c PE=1 SV=1	1	0.000338285	_SVNADFK(ac)R_	SVNADFK(1)R	92	-0.77795	135.55
O06582	2-methylcitrate dehydratase PrpD OS=Mycobacterium tuberculosis (strain ATCC 25618 / H37Rv) GN=prpD PE=1 SV=1	1	0.0021027	_K(ac)QYVEK_	K(1)QYVEK	465	-0.76506	127.84
O06582	2-methylcitrate dehydratase PrpD OS=Mycobacterium tuberculosis (strain ATCC 25618 / H37Rv) GN=prpD PE=1 SV=1	1	0.00981906	_YHCADPAK(ac)K_	YHCADPAK(1)K	428	0.9723	57.859
O06592	Conserved protein OS=Mycobacterium tuberculosis (strain ATCC 25618 / H37Rv) GN=Rv1598c PE=1 SV=1	1	0.00111725	_KDGVLAIALAHGK(ac)TDWVK_	KDGVLAIALAHGK(1)TDWVK	78	0.36955	94.632
O06597	Conserved protein OS=Mycobacterium tuberculosis (strain ATCC 25618 / H37Rv) GN=Rv1593c PE=1 SV=1	1	0.00919735	_QLAEK(ac)VDLR_	QLAEK(1)VDLR	71	0.33409	74.841
O06797	Uncharacterized protein OS=Mycobacterium tuberculosis (strain ATCC 25618 / H37Rv) GN=Rv1762c PE=1 SV=1	1	0.000964542	_YTAK(ac)PGAFR_	YTAK(1)PGAFR	126	-0.13484	103.01
O06802	Conserved protein OS=Mycobacterium tuberculosis (strain ATCC 25618 / H37Rv) GN=Rv1769 PE=1 SV=1	1	0.00982792	_VASK(ac)SLR_	VASK(1)SLR	66	0.64471	88.294
O06803	Conserved protein OS=Mycobacterium tuberculosis (strain ATCC 25618 / H37Rv) GN=Rv1770 PE=1 SV=1	1	0.00652655	_HK(ac)PELDR_	HK(1)PELDR	305	-0.21068	95.741
O06827	Conserved membrane protein OS=Mycobacterium tuberculosis (strain ATCC 25618 / H37Rv) GN=Rv1431 PE=1 SV=1	1	4.07e-05	_VFNPIK(ac)HLLYR_	VFNPIK(1)HLLYR	276	-0.27757	104.43
O06831	Long-chain-fatty-acid-CoA ligase FadD12 OS=Mycobacterium tuberculosis (strain ATCC 25618 / H37Rv) GN=fadD12 PE=1 SV=1	1	0.000574033	_ALAEK(ac)PQATR_	ALAEK(1)PQATR	157	0.51401	97.734
O07173	Uncharacterized protein OS=Mycobacterium tuberculosis (strain ATCC 25618 / H37Rv) GN=Rv0123 PE=1 SV=1	1	0.0102231	_ATHAK(ac)LK_	ATHAK(1)LK	87	-1.0617	79.469
O07411	Fatty-acid-CoA ligase FadD5 OS=Mycobacterium tuberculosis (strain ATCC 25618 / H37Rv) GN=fadD5 PE=1 SV=1	1	0.0109077	_VLK(ac)TELR_	VLK(1)TELR	522	-1.0825	82.452
O07414	MCE-family protein Mce1B OS=Mycobacterium tuberculosis (strain ATCC 25618 / H37Rv) GN=mce1B PE=1 SV=1	1	6.66e-05	_NLNIVLDTTVK(ac)HR_	NLNIVLDTTVK(1)HR	213	-0.091291	94.122
O07416	MCE-family protein Mce1D OS=Mycobacterium tuberculosis (strain ATCC 25618 / H37Rv) GN=mce1D PE=1 SV=1	1	5.03e-05	_IEPAGDK(ac)MK_	IEPAGDK(1)MK	84	0.86667	133.81
O07420	MCE-associated membrane protein OS=Mycobacterium tuberculosis (strain ATCC 25618 / H37Rv) GN=Rv0176 PE=1 SV=1	1	0.0139767	_AIFQK(ac)SR_	AIFQK(1)SR	299	-0.5747	79.713
O07424	Probable conserved transmembrane protein OS=Mycobacterium tuberculosis (strain ATCC 25618 / H37Rv) GN=Rv0180c PE=1 SV=1	1	0.027379	_NK(ac)FDIR_	NK(1)FDIR	86	0.049406	72.021
P9WGG5	ECF RNA polymerase sigma factor SigG OS=Mycobacterium tuberculosis (strain ATCC 25618 / H37Rv) GN=sigG PE=1 SV=1	1	0.0217449	_AYEGFAGK(ac)SSLR_	AYEGFAGK(1)SSLR	104	-0.04332	65.495
O07431	O-methyltransferase OS=Mycobacterium tuberculosis (strain ATCC 25618 / H37Rv) GN=Rv0187 PE=1 SV=1	1	5.42e-16	_VVTLEYQPK(ac)HAEVAR_	VVTLEYQPK(1)HAEVAR	96	0.56545	177.58
O07434	Conserved protein OS=Mycobacterium tuberculosis (strain ATCC 25618 / H37Rv) GN=ricR PE=1 SV=1	1	5.02e-13	_(ac)TAAHGYTQQK(ac)DNYAK_	TAAHGYTQQK(1)DNYAK	11	-0.38788	140.03
O07719	Uncharacterized protein OS=Mycobacterium tuberculosis (strain ATCC 25618 / H37Rv) GN=Rv1914c PE=1 SV=1	1	0.0116397	_K(ac)SMTVR_	K(1)SMTVR	111	0.38119	90.986
O07721	Oxidoreductase OS=Mycobacterium tuberculosis (strain ATCC 25618 / H37Rv) GN=fadB5 PE=1 SV=1	1	0.0284146	_AVVITK(ac)HGDPSVLQVR_	AVVITK(1)HGDPSVLQVR	8	0.20229	65.724
O07738	Uncharacterized protein OS=Mycobacterium tuberculosis (strain ATCC 25618 / H37Rv) GN=Rv1894c PE=1 SV=1	1	0.0325767	_SFTGK(ac)PAR_	SFTGK(1)PAR	283	-1.9972	66.299
O07807	1-acylglycerol-3-phosphate O-acyltransferase OS=Mycobacterium tuberculosis (strain ATCC 25618 / H37Rv) GN=Rv3816c PE=1 SV=1	1	4.02e-05	_FMAK(ac)QEVFDHK_	FMAK(1)QEVFDHK	70	0.68799	99.5
O07807	1-acylglycerol-3-phosphate O-acyltransferase OS=Mycobacterium tuberculosis (strain ATCC 25618 / H37Rv) GN=Rv3816c PE=1 SV=1	1	0.00150838	_QEVFDHK(ac)ITGPIMR_	QEVFDHK(1)ITGPIMR	77	-0.7972	81.526
O07807	1-acylglycerol-3-phosphate O-acyltransferase OS=Mycobacterium tuberculosis (strain ATCC 25618 / H37Rv) GN=Rv3816c PE=1 SV=1	1	0.00259444	_SFEIK(ac)EFK_	SFEIK(1)EFK	128	1.967	94.692
O07808	1-acylglycerol-3-phosphate O-acyltransferase OS=Mycobacterium tuberculosis (strain ATCC 25618 / H37Rv) GN=Rv3815c PE=1 SV=1	1	0.00355108	_FMIK(ac)AEMQR_	FMIK(1)AEMQR	69	-0.16179	85.533
O07808	1-acylglycerol-3-phosphate O-acyltransferase OS=Mycobacterium tuberculosis (strain ATCC 25618 / H37Rv) GN=Rv3815c PE=1 SV=1	1	0.0436916	_GFK(ac)TGAAR_	GFK(1)TGAAR	130	-1.0695	59.067
O33230	GTPase HflX OS=Mycobacterium tuberculosis (strain ATCC 25618 / H37Rv) GN=hflX PE=1 SV=1	1	0.0104421	_IQQAEHK(ac)PEGTR_	IQQAEHK(1)PEGTR	470	-0.22322	69.345
O33249	Conserved protein OS=Mycobacterium tuberculosis (strain ATCC 25618 / H37Rv) GN=Rv2114 PE=1 SV=3	1	0.000449397	_ADLPK(ac)LGER_	ADLPK(1)LGER	160	0.016891	115.57
O33263	Oxidoreductase OS=Mycobacterium tuberculosis (strain ATCC 25618 / H37Rv) GN=Rv2129c PE=1 SV=3	1	0.000247805	_WLK(ac)PLLSTR_	WLK(1)PLLSTR	249	-0.17485	119.22
O33268	Oxidoreductase OS=Mycobacterium tuberculosis (strain ATCC 25618 / H37Rv) GN=Rv0338c PE=1 SV=1	1	0.0421712	_HNK(ac)AYEAPR_	HNK(1)AYEAPR	620	0.17502	54.539
O33272	Possible conserved membrane or secreted protein OS=Mycobacterium tuberculosis (strain ATCC 25618 / H37Rv) GN=Rv2969c PE=1 SV=3	1	8.47e-10	_FDLK(ac)SADGSFGR_	FDLK(1)SADGSFGR	14	-0.047207	169.17
O33272	Possible conserved membrane or secreted protein OS=Mycobacterium tuberculosis (strain ATCC 25618 / H37Rv) GN=Rv2969c PE=1 SV=3	1	2.69e-11	_FHAALFSK(ac)DIQPAELGK_	FHAALFSK(1)DIQPAELGK	159	0.74691	118.21
O33291	Conserved protein OS=Mycobacterium tuberculosis (strain ATCC 25618 / H37Rv) GN=Rv2749 PE=1 SV=1	1	0.0113298	_LLQPVPAGDPSK(ac)GQLR_	LLQPVPAGDPSK(1)GQLR	99	0.44157	76.82
O33317	GCN5-related N-acetyltransferase OS=Mycobacterium tuberculosis (strain ATCC 25618 / H37Rv) GN=Rv2775 PE=4 SV=3	1	0.011079	_GFYEK(ac)K_	GFYEK(1)K	119	0.6551	81.297
O33319	Uncharacterized protein OS=Mycobacterium tuberculosis (strain ATCC 25618 / H37Rv) GN=Rv2777c PE=1 SV=3	1	6.82e-06	_AVAFDTMK(ac)HLR_	AVAFDTMK(1)HLR	255	-0.13634	115.7
O33332	Lipid-transfer protein Ltp1 OS=Mycobacterium tuberculosis (strain ATCC 25618 / H37Rv) GN=ltp1 PE=1 SV=1	1	0.0367933	_FEK(ac)PGR_	FEK(1)PGR	22	0.30342	65.672
O50397	Oxidoreductase OS=Mycobacterium tuberculosis (strain ATCC 25618 / H37Rv) GN=Rv3368c PE=1 SV=1	1	0.00506579	_LDFDK(ac)PVPR_	LDFDK(1)PVPR	25	0.369	81.017
O50398	Conserved protein OS=Mycobacterium tuberculosis (strain ATCC 25618 / H37Rv) GN=Rv3369 PE=1 SV=1	1	0.00012996	_DDAPYWAK(ac)YR_	DDAPYWAK(1)YR	110	-0.67469	112.83
O50398	Conserved protein OS=Mycobacterium tuberculosis (strain ATCC 25618 / H37Rv) GN=Rv3369 PE=1 SV=1	1	0.0209907	_LK(ac)ITPTR_	LK(1)ITPTR	132	0.25009	75.043
O50423	Probable transcriptional regulatory protein OS=Mycobacterium tuberculosis (strain ATCC 25618 / H37Rv) GN=Rv1167c PE=1 SV=1	1	0.000488486	_AQTGK(ac)AALYR_	AQTGK(1)AALYR	52	0.5752	101.71
O50432	Uncharacterized protein OS=Mycobacterium tuberculosis (strain ATCC 25618 / H37Rv) GN=Rv1176c PE=1 SV=3	1	0.0134618	_VK(ac)SLDTYR_	VK(1)SLDTYR	134	0.059021	75.509
O50433	Ferredoxin FdxC OS=Mycobacterium tuberculosis (strain ATCC 25618 / H37Rv) GN=fdxC PE=1 SV=1	1	1.98e-06	_DK(ac)ACIEECPVDCIYEGAR_	DK(1)ACIEECPVDCIYEGAR	15	-1.4078	96.379
O50443	Probable pyrroline-5-carboxylate dehydrogenase RocA OS=Mycobacterium tuberculosis (strain ATCC 25618 / H37Rv) GN=rocA PE=1 SV=1	1	0.00217486	_AFVK(ac)NVDAIER_	AFVK(1)NVDAIER	377	0.60666	86.699
O50455	Magnesium and cobalt transporter CorA OS=Mycobacterium tuberculosis (strain ATCC 25618 / H37Rv) GN=corA PE=1 SV=1	1	5.32e-09	_MQTESK(ac)DLISK_	MQTESK(1)DLISK	255	-0.098084	150.11
O50460	Oxidoreductase OS=Mycobacterium tuberculosis (strain ATCC 25618 / H37Rv) GN=Rv1245c PE=1 SV=1	1	0.000128039	_VTTVHPGGVK(ac)TAIAR_	VTTVHPGGVK(1)TAIAR	191	0.18056	97.45
O53154	ABC transporter ATP-binding protein OS=Mycobacterium tuberculosis (strain ATCC 25618 / H37Rv) GN=Rv1463 PE=1 SV=1	1	0.00850955	_HEILQLELLK(ac)PK_	HEILQLELLK(1)PK	168	0.56355	66.004
O53161	Thioredoxin OS=Mycobacterium tuberculosis (strain ATCC 25618 / H37Rv) GN=trxA PE=1 SV=2	1	0.00585471	_K(ac)HFDVVHGK_	K(1)HFDVVHGK	46	-0.43126	63.073
O53166	Iron-regulated aconitate hydratase Can OS=Mycobacterium tuberculosis (strain ATCC 25618 / H37Rv) GN=acn PE=1 SV=1	1	0.000677745	_GLTSK(ac)PWVK_	GLTSK(1)PWVK	506	0.34907	104.22
O53166	Iron-regulated aconitate hydratase Can OS=Mycobacterium tuberculosis (strain ATCC 25618 / H37Rv) GN=acn PE=1 SV=1	1	2.02e-05	_IALAQAK(ac)STFR_	IALAQAK(1)STFR	384	0.06874	112.84
O53166	Iron-regulated aconitate hydratase Can OS=Mycobacterium tuberculosis (strain ATCC 25618 / H37Rv) GN=acn PE=1 SV=1	1	3.17e-08	_NYADVFK(ac)GDDR_	NYADVFK(1)GDDR	660	0.70824	151.99
O53166	Iron-regulated aconitate hydratase Can OS=Mycobacterium tuberculosis (strain ATCC 25618 / H37Rv) GN=acn PE=1 SV=1	1	5.81e-06	_TPK(ac)TVCVQATK_	TPK(1)TVCVQATK	895	0.30418	115.12
O53190	Esterase/lipase LipP OS=Mycobacterium tuberculosis (strain ATCC 25618 / H37Rv) GN=lipP PE=1 SV=1	1	0.00341726	_CADLVDK(ac)PHIR_	CADLVDK(1)PHIR	214	-0.042472	81.017
O53287	Conserved protein OS=Mycobacterium tuberculosis (strain ATCC 25618 / H37Rv) GN=Rv3040c PE=1 SV=1	1	0.0154837	_EK(ac)LVLR_	EK(1)LVLR	155	-0.58506	82.671
O53343	ABC transporter ATP-binding protein OS=Mycobacterium tuberculosis (strain ATCC 25618 / H37Rv) GN=Rv3197 PE=1 SV=1	1	2.03e-05	_AFAK(ac)AYHDHPR_	AFAK(1)AYHDHPR	219	-0.019803	110.08
O53346	NAD+ diphosphatase OS=Mycobacterium tuberculosis (strain ATCC 25618 / H37Rv) GN=Rv3200c PE=1 SV=1	1	5.39e-10	_AAAAGLVTVHGDATK(ac)SDVLR_	AAAAGLVTVHGDATK(1)SDVLR	202	-1.011	123.55
O53362	Conserved protein OS=Mycobacterium tuberculosis (strain ATCC 25618 / H37Rv) GN=Rv3311 PE=1 SV=1	1	0.00397948	_EWEK(ac)LER_	EWEK(1)LER	408	-0.085758	105.52
O53370	Probable succinate dehydrogenase (Flavoprotein subunit) SdhA (Succinic dehydrogenase) (Fumarate reductase) (Fumarate dehydrogenase) (Fumaric hydrogenase) OS=Mycobacterium tuberculosis (strain ATCC 25618 / H37Rv) GN=sdhA PE=1 SV=1	1	0.0219938	_QALTDIHALK(ac)ER_	QALTDIHALK(1)ER	486	1.374	62.044
O53370	Probable succinate dehydrogenase (Flavoprotein subunit) SdhA (Succinic dehydrogenase) (Fumarate reductase) (Fumarate dehydrogenase) (Fumaric hydrogenase) OS=Mycobacterium tuberculosis (strain ATCC 25618 / H37Rv) GN=sdhA PE=1 SV=1	1	0.00449615	_TAVLTK(ac)LYPTR_	TAVLTK(1)LYPTR	36	-0.96317	79.886
O53406	Fatty-acid-CoA ligase FadD14 OS=Mycobacterium tuberculosis (strain ATCC 25618 / H37Rv) GN=fadD14 PE=1 SV=1	1	0.0461118	_AFLADK(ac)VVR_	AFLADK(1)VVR	498	0.47632	53.124
O53406	Fatty-acid-CoA ligase FadD14 OS=Mycobacterium tuberculosis (strain ATCC 25618 / H37Rv) GN=fadD14 PE=1 SV=1	1	0.00386513	_DESK(ac)FDSGWLR_	DESK(1)FDSGWLR	405	0.40742	79.886
O53406	Fatty-acid-CoA ligase FadD14 OS=Mycobacterium tuberculosis (strain ATCC 25618 / H37Rv) GN=fadD14 PE=1 SV=1	1	8.18e-08	_TFEDK(ac)HDVQIR_	TFEDK(1)HDVQIR	318	1.3588	145.81
O53406	Fatty-acid-CoA ligase FadD14 OS=Mycobacterium tuberculosis (strain ATCC 25618 / H37Rv) GN=fadD14 PE=1 SV=1	1	0.00712507	_TSVGK(ac)YDK_	TSVGK(1)YDK	521	0.23999	80.24
O53408	Uncharacterized protein OS=Mycobacterium tuberculosis (strain ATCC 25618 / H37Rv) GN=Rv1060 PE=1 SV=1	1	0.00607269	_GVLEK(ac)LSALLVG_	GVLEK(1)LSALLVG	150	0.67978	83.182
O53419	Enoyl-CoA hydratase EchA9 OS=Mycobacterium tuberculosis (strain ATCC 25618 / H37Rv) GN=echA9 PE=1 SV=1	1	0.0318695	_AQLIDK(ac)DR_	AQLIDK(1)DR	313	-2.3693	58.699
O53422	Beta-ketoacyl CoA thiolase FadA3 OS=Mycobacterium tuberculosis (strain ATCC 25618 / H37Rv) GN=fadA3 PE=1 SV=1	1	1.13e-12	_FAK(ac)GNSDSWPDTK_	FAK(1)GNSDSWPDTK	125	-0.072	171.21
O53431	Uncharacterized protein OS=Mycobacterium tuberculosis (strain ATCC 25618 / H37Rv) GN=Rv1083 PE=1 SV=1	1	0.00733177	_VPK(ac)SFDR_	VPK(1)SFDR	55	-0.89422	93.649
O53445	Glycine and proline rich membrane protein OS=Mycobacterium tuberculosis (strain ATCC 25618 / H37Rv) GN=Rv1097c PE=1 SV=1	1	0.0190881	_VIEALK(ac)VNK_	VIEALK(1)VNK	289	-1.322	64.711
O53459	Ribosome-binding ATPase YchF OS=Mycobacterium tuberculosis (strain ATCC 25618 / H37Rv) GN=ychF PE=1 SV=2	1	1.46e-10	_AAGVIHSDFEK(ac)GFIK_	AAGVIHSDFEK(1)GFIK	308	-1.1621	126.1
O53463	Transcriptional regulator OS=Mycobacterium tuberculosis (strain ATCC 25618 / H37Rv) GN=Rv2017 PE=1 SV=1	1	0.0409849	_LLELK(ac)R_	LLELK(1)R	250	-0.52831	55.441
O53463	Transcriptional regulator OS=Mycobacterium tuberculosis (strain ATCC 25618 / H37Rv) GN=Rv2017 PE=1 SV=1	1	0.00838017	_TTK(ac)ASAWR_	TTK(1)ASAWR	85	-0.80518	80.688
O53519	Conserved protein TB16.3 OS=Mycobacterium tuberculosis (strain ATCC 25618 / H37Rv) GN=TB16.3 PE=1 SV=1	1	0.0112274	_LIDGALK(ac)DLK_	LIDGALK(1)DLK	136	0.53458	67.704
O53533	S-nitrosomycothiol reductase MscR OS=Mycobacterium tuberculosis (strain ATCC 25618 / H37Rv) GN=mscR PE=1 SV=1	1	5.88e-20	_IIAVDTDDTK(ac)LDWAR_	IIAVDTDDTK(1)LDWAR	216	-1.0003	195.6
O53537	Oxidoreductase OS=Mycobacterium tuberculosis (strain ATCC 25618 / H37Rv) GN=Rv2263 PE=1 SV=1	1	7.83e-05	_TAVPDAK(ac)LTIK_	TAVPDAK(1)LTIK	66	2.4569	98.942
O53564	Uncharacterized protein OS=Mycobacterium tuberculosis (strain ATCC 25618 / H37Rv) GN=Rv3519 PE=1 SV=1	1	9.38e-09	_EIPWEMK(ac)VSGLR_	EIPWEMK(1)VSGLR	184	0.14887	149.69
O53577	Acyl-CoA dehydrogenase FadE35 OS=Mycobacterium tuberculosis (strain ATCC 25618 / H37Rv) GN=fadE35 PE=1 SV=1	1	9.21e-05	_AFGGALIDK(ac)PLMR_	AFGGALIDK(1)PLMR	358	0.38954	92.247
O53577	Acyl-CoA dehydrogenase FadE35 OS=Mycobacterium tuberculosis (strain ATCC 25618 / H37Rv) GN=fadE35 PE=1 SV=1	1	0.0239798	_IAVPVTK(ac)LK_	IAVPVTK(1)LK	404	0.36152	63.694
O53578	Probable propionyl-CoA carboxylase beta chain 4 AccD4 (Pccase) (Propanoyl-CoA:carbon dioxide ligase) OS=Mycobacterium tuberculosis (strain ATCC 25618 / H37Rv) GN=accD4 PE=1 SV=2	1	0.00891312	_DK(ac)QLWWR_	DK(1)QLWWR	507	-0.013885	84.743
O53578	Probable propionyl-CoA carboxylase beta chain 4 AccD4 (Pccase) (Propanoyl-CoA:carbon dioxide ligase) OS=Mycobacterium tuberculosis (strain ATCC 25618 / H37Rv) GN=accD4 PE=1 SV=2	1	0.017621	_K(ac)SMHLLR_	K(1)SMHLLR	499	-0.36146	65.88
O53578	Probable propionyl-CoA carboxylase beta chain 4 AccD4 (Pccase) (Propanoyl-CoA:carbon dioxide ligase) OS=Mycobacterium tuberculosis (strain ATCC 25618 / H37Rv) GN=accD4 PE=1 SV=2	1	7.73e-10	_K(ac)SYGGAYAVMGSK_	K(1)SYGGAYAVMGSK	406	-0.06254	138.91
O53594	Uncharacterized protein OS=Mycobacterium tuberculosis (strain ATCC 25618 / H37Rv) GN=Rv3916c PE=1 SV=1	1	0.000886877	_LEAFEQLPK(ac)HAR_	LEAFEQLPK(1)HAR	18	-1.6834	86.911
O53611	Isocitrate dehydrogenase Icd2 OS=Mycobacterium tuberculosis (strain ATCC 25618 / H37Rv) GN=icd2 PE=1 SV=1	1	0.00695762	_AVK(ac)EYAR_	AVK(1)EYAR	154	0.033116	95.741
O53611	Isocitrate dehydrogenase Icd2 OS=Mycobacterium tuberculosis (strain ATCC 25618 / H37Rv) GN=icd2 PE=1 SV=1	1	0.00387345	_DWVK(ac)LAVTR_	DWVK(1)LAVTR	474	0.72711	85.813
O53611	Isocitrate dehydrogenase Icd2 OS=Mycobacterium tuberculosis (strain ATCC 25618 / H37Rv) GN=icd2 PE=1 SV=1	1	1.02e-06	_HVK(ac)QLVEENHLR_	HVK(1)QLVEENHLR	594	2.1431	124.12
O53611	Isocitrate dehydrogenase Icd2 OS=Mycobacterium tuberculosis (strain ATCC 25618 / H37Rv) GN=icd2 PE=1 SV=1	1	3.11e-05	_IFYK(ac)DAFAK_	IFYK(1)DAFAK	278	0.55457	133.81
O53611	Isocitrate dehydrogenase Icd2 OS=Mycobacterium tuberculosis (strain ATCC 25618 / H37Rv) GN=icd2 PE=1 SV=1	1	5.44e-15	_LPNISASVPQLVAAIK(ac)ELQDK_	LPNISASVPQLVAAIK(1)ELQDK	100	1.5297	143.93
O53611	Isocitrate dehydrogenase Icd2 OS=Mycobacterium tuberculosis (strain ATCC 25618 / H37Rv) GN=icd2 PE=1 SV=1	1	0.00533668	_MELLAK(ac)SGK_	MELLAK(1)SGK	205	-0.58315	77.062
O53611	Isocitrate dehydrogenase Icd2 OS=Mycobacterium tuberculosis (strain ATCC 25618 / H37Rv) GN=icd2 PE=1 SV=1	1	2.93e-17	_MLSVVPLMAGGGMYETGAGGSAPK(ac)HVK_	MLSVVPLMAGGGMYETGAGGSAPK(1)HVK	591	-0.79873	155.87
O53611	Isocitrate dehydrogenase Icd2 OS=Mycobacterium tuberculosis (strain ATCC 25618 / H37Rv) GN=icd2 PE=1 SV=1	1	0.000260419	_MYGADGK(ac)LK_	MYGADGK(1)LK	371	0.3613	115.78
O53611	Isocitrate dehydrogenase Icd2 OS=Mycobacterium tuberculosis (strain ATCC 25618 / H37Rv) GN=icd2 PE=1 SV=1	1	0.00285828	_TDQEK(ac)AIK_	TDQEK(1)AIK	122	-1.2552	94.692
O53611	Isocitrate dehydrogenase Icd2 OS=Mycobacterium tuberculosis (strain ATCC 25618 / H37Rv) GN=icd2 PE=1 SV=1	1	1.71e-08	_TIVLKPEVPLDDGDVIDSMFMSK(ac)K_	TIVLKPEVPLDDGDVIDSMFMSK(1)K	231	0.024331	106.12
O53611	Isocitrate dehydrogenase Icd2 OS=Mycobacterium tuberculosis (strain ATCC 25618 / H37Rv) GN=icd2 PE=1 SV=1	1	0.0277814	_TLDAAIGK(ac)LLDNDK_	TLDAAIGK(1)LLDNDK	642	0.39795	56.527
O53611	Isocitrate dehydrogenase Icd2 OS=Mycobacterium tuberculosis (strain ATCC 25618 / H37Rv) GN=icd2 PE=1 SV=1	1	0.00510836	_VK(ac)TYLK_	VK(1)TYLK	506	-0.061655	114.78
O53612	Possible transcriptional regulatory protein (Possibly TetR-family) OS=Mycobacterium tuberculosis (strain ATCC 25618 / H37Rv) GN=Rv0067c PE=1 SV=1	1	0.0124766	_GHALLK(ac)SK_	GHALLK(1)SK	81	0.26461	73.26
O53613	Oxidoreductase OS=Mycobacterium tuberculosis (strain ATCC 25618 / H37Rv) GN=Rv0068 PE=1 SV=1	1	6.55e-05	_AAAAQLK(ac)SDHQR_	AAAAQLK(1)SDHQR	88	-0.01704	101.89
O53623	Probable transcriptional regulatory protein OS=Mycobacterium tuberculosis (strain ATCC 25618 / H37Rv) GN=Rv0078 PE=1 SV=1	1	0.0120952	_K(ac)LWGLR_	K(1)LWGLR	25	0.32112	84.064
O53664	3-hydroxyacyl-thioester dehydratase HtdX OS=Mycobacterium tuberculosis (strain ATCC 25618 / H37Rv) GN=htdX PE=1 SV=1	1	0.000106509	_TSLSGEPK(ac)PPPQK_	TSLSGEPK(1)PPPQK	158	0.42144	85.554
O53666	Acyl-CoA dehydrogenase FadE5 OS=Mycobacterium tuberculosis (strain ATCC 25618 / H37Rv) GN=fadE5 PE=1 SV=1	1	1.08e-10	_AIATLSTGYLNALQYAK(ac)SR_	AIATLSTGYLNALQYAK(1)SR	324	1.4137	116.13
O53666	Acyl-CoA dehydrogenase FadE5 OS=Mycobacterium tuberculosis (strain ATCC 25618 / H37Rv) GN=fadE5 PE=1 SV=1	1	2.31e-11	_AVQQADGSWHIDGVK(ac)R_	AVQQADGSWHIDGVK(1)R	194	-0.73041	122.16
O53666	Acyl-CoA dehydrogenase FadE5 OS=Mycobacterium tuberculosis (strain ATCC 25618 / H37Rv) GN=fadE5 PE=1 SV=1	1	0.000375377	_K(ac)WAVLAAER_	K(1)WAVLAAER	148	0.084659	106.62
O53666	Acyl-CoA dehydrogenase FadE5 OS=Mycobacterium tuberculosis (strain ATCC 25618 / H37Rv) GN=fadE5 PE=1 SV=1	1	0.000107807	_LAVK(ac)VNDLMLPVVK_	LAVK(1)VNDLMLPVVK	394	0.51608	88.075
O53666	Acyl-CoA dehydrogenase FadE5 OS=Mycobacterium tuberculosis (strain ATCC 25618 / H37Rv) GN=fadE5 PE=1 SV=1	1	2.24e-05	_THSVMLPESFK(ac)K_	THSVMLPESFK(1)K	81	-0.66038	90.614
O53666	Acyl-CoA dehydrogenase FadE5 OS=Mycobacterium tuberculosis (strain ATCC 25618 / H37Rv) GN=fadE5 PE=1 SV=1	1	4.83e-17	_VAVASFFAK(ac)NFLPLLTSTR_	VAVASFFAK(1)NFLPLLTSTR	583	0.39384	145.48
O53669	Probable succinate dehydrogenase [iron-sulfur subunit] (Succinic dehydrogenase) OS=Mycobacterium tuberculosis (strain ATCC 25618 / H37Rv) GN=Rv0247c PE=1 SV=1	1	1.32e-12	_DHEENK(ac)DAFAGPR_	DHEENK(1)DAFAGPR	164	0.042032	172.33
O53670	Probable succinate dehydrogenase [iron-sulfur subunit] (Succinic dehydrogenase) OS=Mycobacterium tuberculosis (strain ATCC 25618 / H37Rv) GN=Rv0248c PE=1 SV=1	1	7.74e-36	_FIVFEAPAVVLATGGIGK(ac)SFK_	FIVFEAPAVVLATGGIGK(1)SFK	214	0.43404	202.07
O53670	Probable succinate dehydrogenase [iron-sulfur subunit] (Succinic dehydrogenase) OS=Mycobacterium tuberculosis (strain ATCC 25618 / H37Rv) GN=Rv0248c PE=1 SV=1	1	0.0182785	_GGK(ac)FLNNWR_	GGK(1)FLNNWR	79	-0.63381	69.375
O53670	Probable succinate dehydrogenase [iron-sulfur subunit] (Succinic dehydrogenase) OS=Mycobacterium tuberculosis (strain ATCC 25618 / H37Rv) GN=Rv0248c PE=1 SV=1	1	2.31e-07	_VAVVCK(ac)SLFGK_	VAVVCK(1)SLFGK	39	-2.0272	132.5
O53726	Oxidoreductase OS=Mycobacterium tuberculosis (strain ATCC 25618 / H37Rv) GN=Rv0439c PE=1 SV=3	1	0.0328607	_NLEK(ac)GNAAR_	NLEK(1)GNAAR	57	-0.29052	64.224
O53726	Oxidoreductase OS=Mycobacterium tuberculosis (strain ATCC 25618 / H37Rv) GN=Rv0439c PE=1 SV=3	1	0.000159875	_VVQSSAQSHDK(ac)DLQR_	VVQSSAQSHDK(1)DLQR	291	0.25878	90.348
O53749	Alkylhydroperoxidase AhpD family core domain-containing protein OS=Mycobacterium tuberculosis (strain ATCC 25618 / H37Rv) GN=Rv0464c PE=1 SV=1	1	0.0339378	_ISPGK(ac)FR_	ISPGK(1)FR	15	-0.33991	66.073
O53751	Conserved protein OS=Mycobacterium tuberculosis (strain ATCC 25618 / H37Rv) GN=Rv0466 PE=1 SV=1	1	0.0111321	_GYLK(ac)PGSR_	GYLK(1)PGSR	154	0.61554	79.474
O53751	Conserved protein OS=Mycobacterium tuberculosis (strain ATCC 25618 / H37Rv) GN=Rv0466 PE=1 SV=1	1	0.0126926	_WK(ac)GYLK_	WK(1)GYLK	150	-0.15025	81.381
O53772	Oxidoreductase OS=Mycobacterium tuberculosis (strain ATCC 25618 / H37Rv) GN=Rv0575c PE=1 SV=1	1	7.82e-08	_AEHDNPGVAPK(ac)DELR_	AEHDNPGVAPK(1)DELR	233	-0.91556	112.67
O53777	Conserved protein OS=Mycobacterium tuberculosis (strain ATCC 25618 / H37Rv) GN=Rv0580c PE=1 SV=3	1	8.52e-06	_HNFSDGAAAQVVYDGK(ac)TTAMR_	HNFSDGAAAQVVYDGK(1)TTAMR	93	0.05001	107.25
O53777	Conserved protein OS=Mycobacterium tuberculosis (strain ATCC 25618 / H37Rv) GN=Rv0580c PE=1 SV=3	1	0.00970681	_LK(ac)LVAIR_	LK(1)LVAIR	151	-0.19573	87.435
O53807	Possible transcriptional regulatory protein OS=Mycobacterium tuberculosis (strain ATCC 25618 / H37Rv) GN=Rv0744c PE=1 SV=3	1	0.00179126	_SFK(ac)DHWDR_	SFK(1)DHWDR	155	0.11781	107.08
O53830	Transcriptional regulator OS=Mycobacterium tuberculosis (strain ATCC 25618 / H37Rv) GN=Rv0818 PE=1 SV=3	1	0.000247436	_AK(ac)LGPEHEALIGTVR_	AK(1)LGPEHEALIGTVR	200	0.041008	85.988
O53830	Transcriptional regulator OS=Mycobacterium tuberculosis (strain ATCC 25618 / H37Rv) GN=Rv0818 PE=1 SV=3	1	1.09e-10	_GRPLDLTYK(ac)EFELLK_	GRPLDLTYK(1)EFELLK	153	0.64742	140.46
O53842	Conserved protein OS=Mycobacterium tuberculosis (strain ATCC 25618 / H37Rv) GN=Rv0831c PE=1 SV=3	1	3e-16	_ELK(ac)HLLINDLPIER_	ELK(1)HLLINDLPIER	40	-0.48236	183.75
O53842	Conserved protein OS=Mycobacterium tuberculosis (strain ATCC 25618 / H37Rv) GN=Rv0831c PE=1 SV=3	1	1.28e-05	_ELQPGK(ac)SLIVR_	ELQPGK(1)SLIVR	186	0.053091	113.24
O53842	Conserved protein OS=Mycobacterium tuberculosis (strain ATCC 25618 / H37Rv) GN=Rv0831c PE=1 SV=3	1	0.00872872	_LK(ac)DELLR_	LK(1)DELLR	265	1.2791	88.819
O53872	Fatty oxidation protein FadB OS=Mycobacterium tuberculosis (strain ATCC 25618 / H37Rv) GN=fadB PE=1 SV=1	1	0.000767203	_AWIK(ac)EELK_	AWIK(1)EELK	206	0.67398	121.73
O53872	Fatty oxidation protein FadB OS=Mycobacterium tuberculosis (strain ATCC 25618 / H37Rv) GN=fadB PE=1 SV=1	1	0.01142	_FK(ac)PAK(ac)AK_	FK(1)PAK(1)AK	177	0.15898	96.492
O53872	Fatty oxidation protein FadB OS=Mycobacterium tuberculosis (strain ATCC 25618 / H37Rv) GN=fadB PE=1 SV=1	1	0.01142	_FK(ac)PAK(ac)AK_	FK(1)PAK(1)AK	180	0.15898	96.492
O53872	Fatty oxidation protein FadB OS=Mycobacterium tuberculosis (strain ATCC 25618 / H37Rv) GN=fadB PE=1 SV=1	1	0.0141782	_GEK(ac)TSDEALAR_	GEK(1)TSDEALAR	480	0.067764	70.089
O53872	Fatty oxidation protein FadB OS=Mycobacterium tuberculosis (strain ATCC 25618 / H37Rv) GN=fadB PE=1 SV=1	1	0.0439001	_GK(ac)GYSEK_	GK(1)GYSEK	365	-0.33013	52.482
O53872	Fatty oxidation protein FadB OS=Mycobacterium tuberculosis (strain ATCC 25618 / H37Rv) GN=fadB PE=1 SV=1	1	0.000107254	_GYSEK(ac)LEAK_	GYSEK(1)LEAK	370	0.62052	128.01
O53872	Fatty oxidation protein FadB OS=Mycobacterium tuberculosis (strain ATCC 25618 / H37Rv) GN=fadB PE=1 SV=1	1	0.00624237	_LEAK(ac)ALER_	LEAK(1)ALER	374	-0.84709	88.134
O53872	Fatty oxidation protein FadB OS=Mycobacterium tuberculosis (strain ATCC 25618 / H37Rv) GN=fadB PE=1 SV=1	1	6.14e-05	_K(ac)TFFAGGDVK_	K(1)TFFAGGDVK	62	0.43258	115.57
O53872	Fatty oxidation protein FadB OS=Mycobacterium tuberculosis (strain ATCC 25618 / H37Rv) GN=fadB PE=1 SV=1	1	0.00461903	_PEGIGK(ac)TPIK_	PEGIGK(1)TPIK	322	-0.59524	78.548
O53873	DNA helicase Ercc3 OS=Mycobacterium tuberculosis (strain ATCC 25618 / H37Rv) GN=ercc3 PE=1 SV=1	1	0.00425829	_VK(ac)QLLLK_	VK(1)QLLLK	142	-0.57301	101.28
O53961	Conserved protein OS=Mycobacterium tuberculosis (strain ATCC 25618 / H37Rv) GN=Rv1919c PE=1 SV=3	1	0.010709	_HVYK(ac)LVGAR_	HVYK(1)LVGAR	84	0.23059	74.376
O53978	Conserved protein OS=Mycobacterium tuberculosis (strain ATCC 25618 / H37Rv) GN=Rv1977 PE=1 SV=1	1	0.0025528	_K(ac)SELSGDR_	K(1)SELSGDR	182	-0.30537	97.597
O53979	Conserved protein OS=Mycobacterium tuberculosis (strain ATCC 25618 / H37Rv) GN=Rv1978 PE=1 SV=3	1	0.0010453	_FLIIDLK(ac)R_	FLIIDLK(1)R	183	-0.99296	112.41
O53979	Conserved protein OS=Mycobacterium tuberculosis (strain ATCC 25618 / H37Rv) GN=Rv1978 PE=1 SV=3	1	1.79e-08	_VGTLTNLHEK(ac)YAR_	VGTLTNLHEK(1)YAR	65	-0.50399	137.81
O65936	Oxidoreductase OS=Mycobacterium tuberculosis (strain ATCC 25618 / H37Rv) GN=Rv1751 PE=1 SV=1	1	9.49e-08	_AGVQVTLLEK(ac)HGDFLR_	AGVQVTLLEK(1)HGDFLR	83	0.52115	105.89
O69637	Probable conserved transmembrane protein OS=Mycobacterium tuberculosis (strain ATCC 25618 / H37Rv) GN=Rv3669 PE=1 SV=1	1	0.0218794	_TPVTPK(ac)PVTSDR_	TPVTPK(1)PVTSDR	157	0.77324	64.441
O69652	Cysteine synthase A OS=Mycobacterium tuberculosis (strain ATCC 25618 / H37Rv) GN=Rv3684 PE=1 SV=3	1	1.39e-08	_DETTHITGSLK(ac)HR_	DETTHITGSLK(1)HR	45	-0.031151	140.63
O69652	Cysteine synthase A OS=Mycobacterium tuberculosis (strain ATCC 25618 / H37Rv) GN=Rv3684 PE=1 SV=3	1	0.000882212	_EEK(ac)HPTPEWIVVGAGTGGTSATIGR_	EEK(1)HPTPEWIVVGAGTGGTSATIGR	169	-0.17675	95.652
O69667	Conserved protein OS=Mycobacterium tuberculosis (strain ATCC 25618 / H37Rv) GN=Rv3699 PE=1 SV=3	1	0.000679411	_AAVSK(ac)YWK_	AAVSK(1)YWK	179	1.0807	126.07
O69687	Cyclopropane-fatty-acyl-phospholipid synthase OS=Mycobacterium tuberculosis (strain ATCC 25618 / H37Rv) GN=Rv3720 PE=1 SV=3	1	0.00611524	_LIFEK(ac)LR_	LIFEK(1)LR	186	-0.25332	96.492
O69687	Cyclopropane-fatty-acyl-phospholipid synthase OS=Mycobacterium tuberculosis (strain ATCC 25618 / H37Rv) GN=Rv3720 PE=1 SV=3	1	0.000104642	_MANGLLHSK(ac)TR_	MANGLLHSK(1)TR	132	0.028217	98.407
O69687	Cyclopropane-fatty-acyl-phospholipid synthase OS=Mycobacterium tuberculosis (strain ATCC 25618 / H37Rv) GN=Rv3720 PE=1 SV=3	1	4.59e-08	_NNLQLHHVLATK(ac)VDPR_	NNLQLHHVLATK(1)VDPR	403	0.86114	112.34
O69689	Conserved protein OS=Mycobacterium tuberculosis (strain ATCC 25618 / H37Rv) GN=Rv3722c PE=1 SV=2	1	0.00666479	_K(ac)SIGPDK_	K(1)SIGPDK	285	0.69806	85.67
O86311	Antibiotic transporter ATP-binding protein OS=Mycobacterium tuberculosis (strain ATCC 25618 / H37Rv) GN=Rv1218c PE=1 SV=1	1	0.0193326	_GLTK(ac)HFGSVR_	GLTK(1)HFGSVR	17	-0.4815	68.107
O86312	Probable transcriptional regulatory protein OS=Mycobacterium tuberculosis (strain ATCC 25618 / H37Rv) GN=Rv1219c PE=1 SV=1	1	0.00653286	_SSK(ac)AAALK_	SSK(1)AAALK	69	-0.055724	85.29
O86315	Conserved protein OS=Mycobacterium tuberculosis (strain ATCC 25618 / H37Rv) GN=Rv1232c PE=1 SV=1	1	0.000534944	_HEVFK(ac)ALHDK_	HEVFK(1)ALHDK	206	-0.039269	89.301
O86361	Acetyl-CoA acyltransferase FadA2 OS=Mycobacterium tuberculosis (strain ATCC 25618 / H37Rv) GN=fadA2 PE=1 SV=1	1	0.046528	_DDNLRPNSSVEK(ac)LATLR_	DDNLRPNSSVEK(1)LATLR	245	-0.93791	69.94
O86361	Acetyl-CoA acyltransferase FadA2 OS=Mycobacterium tuberculosis (strain ATCC 25618 / H37Rv) GN=fadA2 PE=1 SV=1	1	2.12e-09	_ILAQTAK(ac)QLAEK_	ILAQTAK(1)QLAEK	405	0.24725	154.65
O86361	Acetyl-CoA acyltransferase FadA2 OS=Mycobacterium tuberculosis (strain ATCC 25618 / H37Rv) GN=fadA2 PE=1 SV=1	1	1.77e-15	_LDMVVGGAVLK(ac)HSR_	LDMVVGGAVLK(1)HSR	69	0.0038091	178.03
O86361	Acetyl-CoA acyltransferase FadA2 OS=Mycobacterium tuberculosis (strain ATCC 25618 / H37Rv) GN=fadA2 PE=1 SV=1	1	0.0080127	_TLLK(ac)LR_	TLLK(1)LR	146	0.2714	102.81
V5QPN4	Uncharacterized protein OS=Mycobacterium tuberculosis (strain ATCC 25618 / H37Rv) GN=P425_02020 PE=4 SV=1	1	1.72e-05	_PVGGGNEVTVPK(ac)GHR_	PVGGGNEVTVPK(1)GHR	73	0.85237	106.29
P71552	Magnesium chelatase OS=Mycobacterium tuberculosis (strain ATCC 25618 / H37Rv) GN=Rv0958 PE=1 SV=1	1	0.00458082	_AAQLGDDLPVAWK(ac)HR_	AAQLGDDLPVAWK(1)HR	127	-0.026802	79.614
P71552	Magnesium chelatase OS=Mycobacterium tuberculosis (strain ATCC 25618 / H37Rv) GN=Rv0958 PE=1 SV=1	1	0.0179231	_GVK(ac)QEIR_	GVK(1)QEIR	24	0.56311	77.282
P71658	Integration host factor MihF OS=Mycobacterium tuberculosis (strain ATCC 25618 / H37Rv) GN=mihF PE=1 SV=1	1	2.29e-07	_AAALEK(ac)AAAAR_	AAALEK(1)AAAAR	102	0.44481	142.1
P71658	Integration host factor MihF OS=Mycobacterium tuberculosis (strain ATCC 25618 / H37Rv) GN=mihF PE=1 SV=1	1	0.0162427	_AELK(ac)DR_	AELK(1)DR	114	2.0046	82.671
P71658	Integration host factor MihF OS=Mycobacterium tuberculosis (strain ATCC 25618 / H37Rv) GN=mihF PE=1 SV=1	1	0.0186282	_ALLEK(ac)FGSA_	ALLEK(1)FGSA	186	0.45191	72.928
P71658	Integration host factor MihF OS=Mycobacterium tuberculosis (strain ATCC 25618 / H37Rv) GN=mihF PE=1 SV=1	1	1.83e-16	_DAESDEVLGK(ac)MK_	DAESDEVLGK(1)MK	139	-0.49123	192.15
P71658	Integration host factor MihF OS=Mycobacterium tuberculosis (strain ATCC 25618 / H37Rv) GN=mihF PE=1 SV=1	1	0.01211	_K(ac)ALLEK_	K(1)ALLEK	181	-0.56237	80.229
P71699	Possible transcriptional regulatory protein (Probably MarR-family) OS=Mycobacterium tuberculosis (strain ATCC 25618 / H37Rv) GN=Rv0042c PE=1 SV=1	1	1.17e-09	_ALSK(ac)LISMLR_	ALSK(1)LISMLR	65	-0.13962	124.6
P71699	Possible transcriptional regulatory protein (Probably MarR-family) OS=Mycobacterium tuberculosis (strain ATCC 25618 / H37Rv) GN=Rv0042c PE=1 SV=1	1	3.19e-05	_RLEK(ac)IGLVK_	RLEK(1)IGLVK	125	0.092722	149.17
P71719	Mycobactin polyketide synthetase MbtD OS=Mycobacterium tuberculosis (strain ATCC 25618 / H37Rv) GN=mbtD PE=1 SV=3	1	3.73e-07	_SHTAQK(ac)VDISR_	SHTAQK(1)VDISR	998	-0.55366	111.26
P71737	Conserved protein OS=Mycobacterium tuberculosis (strain ATCC 25618 / H37Rv) GN=Rv2406c PE=1 SV=1	1	1.03e-07	_IMSTTVATCTK(ac)SDTVDK_	IMSTTVATCTK(1)SDTVDK	84	-0.093138	112.67
P71784	Sialic acid O-acetyltransferase NeuD OS=Mycobacterium tuberculosis (strain ATCC 25618 / H37Rv) GN=Rv1505c PE=1 SV=1	1	0.00301405	_EK(ac)YLAAK_	EK(1)YLAAK	82	-0.78352	111.95
P71804	Uncharacterized protein OS=Mycobacterium tuberculosis (strain ATCC 25618 / H37Rv) GN=Rv1376 PE=4 SV=1	1	0.0127773	_VDVK(ac)HADALLALR_	VDVK(1)HADALLALR	200	0.73715	70.373
P71814	OmpR family two-component system response regulator OS=Mycobacterium tuberculosis (strain ATCC 25618 / H37Rv) GN=phoP PE=1 SV=1	1	2.93e-05	_PK(ac)ILDHVWR_	PK(1)ILDHVWR	197	0.17273	137.98
P71847	Oxidoreductase OS=Mycobacterium tuberculosis (strain ATCC 25618 / H37Rv) GN=Rv3553 PE=4 SV=3	1	0.0594819	_EAGAVVIPSIGAAK(ac)HAR_	EAGAVVIPSIGAAK(1)HAR	123	-0.21261	52.692
P71853	Oxidoreductase OS=Mycobacterium tuberculosis (strain ATCC 25618 / H37Rv) GN=Rv3548c PE=1 SV=3	1	0.0062825	_APK(ac)DIDAR_	APK(1)DIDAR	150	-0.61228	89.047
P71898	Conserved protein OS=Mycobacterium tuberculosis (strain ATCC 25618 / H37Rv) GN=Rv2314c PE=1 SV=1	1	0.00137052	_MIEPQHAVNIVLK(ac)EAAR_	MIEPQHAVNIVLK(1)EAAR	13	0.6726	80.585
P71905	Possible ribonuclease E Rne OS=Mycobacterium tuberculosis (strain ATCC 25618 / H37Rv) GN=rne PE=1 SV=2	1	8.03e-06	_IDEQLAK(ac)AMDR_	IDEQLAK(1)AMDR	621	-0.39035	113.52
P71906	C4-dicarboxylate-transport transmembrane protein DctA OS=Mycobacterium tuberculosis (strain ATCC 25618 / H37Rv) GN=dctA PE=4 SV=1	1	0.0248788	_LITK(ac)MK_	LITK(1)MK	296	-1.2693	69.998
P71925	Uncharacterized protein OS=Mycobacterium tuberculosis (strain ATCC 25618 / H37Rv) GN=Rv2423 PE=1 SV=2	1	0.0433423	_LAK(ac)AAMTR_	LAK(1)AAMTR	16	0.0051068	58.246
P71990	Conserved protein OS=Mycobacterium tuberculosis (strain ATCC 25618 / H37Rv) GN=Rv1732c PE=1 SV=1	1	2.8e-12	_PVNPDQRPSIGCGIK(ac)WR_	PVNPDQRPSIGCGIK(1)WR	180	-1.6712	150.37
P72040	Conserved protein OS=Mycobacterium tuberculosis (strain ATCC 25618 / H37Rv) GN=Rv3773c PE=1 SV=1	1	0.0239718	_LIK(ac)PEER_	LIK(1)PEER	159	0.54969	71.501
P72043	Oxidoreductase OS=Mycobacterium tuberculosis (strain ATCC 25618 / H37Rv) GN=Rv3777 PE=1 SV=2	1	1.37e-15	_VAITAGSPEK(ac)LELCR_	VAITAGSPEK(1)LELCR	176	-0.22655	168.41
P75019	Enoyl-CoA hydratase EchA21 OS=Mycobacterium tuberculosis (strain ATCC 25618 / H37Rv) GN=echA21 PE=1 SV=1	1	4.49e-07	_ELALTGK(ac)NIDAAR_	ELALTGK(1)NIDAAR	179	1.3112	124.16
P75019	Enoyl-CoA hydratase EchA21 OS=Mycobacterium tuberculosis (strain ATCC 25618 / H37Rv) GN=echA21 PE=1 SV=1	1	3.08e-11	_YASADAK(ac)FSVR_	YASADAK(1)FSVR	142	-0.98621	138.2
P95017	Probable conserved transmembrane protein OS=Mycobacterium tuberculosis (strain ATCC 25618 / H37Rv) GN=Rv2536 PE=1 SV=3	0.955877	0.00168885	_TDTEADQTKPGDEPK(ac)KD_	TDTEADQTKPGDEPK(0.956)K(0.044)D	228	1.1869	101.92
P95029	Fatty acid synthase Fas OS=Mycobacterium tuberculosis (strain ATCC 25618 / H37Rv) GN=fas PE=1 SV=3	1	0.000218174	_QISEK(ac)EEADR_	QISEK(1)EEADR	258	0.061668	110.8
P95029	Fatty acid synthase Fas OS=Mycobacterium tuberculosis (strain ATCC 25618 / H37Rv) GN=fas PE=1 SV=3	1	0.0101539	_SQVTK(ac)LAR_	SQVTK(1)LAR	1844	-0.37993	79.489
P95034	Oxidoreductase OS=Mycobacterium tuberculosis (strain ATCC 25618 / H37Rv) GN=Rv0688 PE=1 SV=1	1	6.87e-05	_EFYDEK(ac)DIALR_	EFYDEK(1)DIALR	82	-0.86523	100.22
P95087	Uncharacterized protein OS=Mycobacterium tuberculosis (strain ATCC 25618 / H37Rv) GN=Rv3071 PE=1 SV=3	1	0.0303197	_GIWGFYGDHK(ac)PHGDK_	GIWGFYGDHK(1)PHGDK	295	0.47537	57.288
P95105	Uncharacterized protein OS=Mycobacterium tuberculosis (strain ATCC 25618 / H37Rv) GN=Rv3054c PE=1 SV=4	1	0.000641759	_K(ac)SFSIAGTR_	K(1)SFSIAGTR	136	-0.45411	103.08
P95146	Oxidoreductase OS=Mycobacterium tuberculosis (strain ATCC 25618 / H37Rv) GN=Rv1869c PE=1 SV=1	1	0.00400676	_EFLAGK(ac)K_	EFLAGK(1)K	56	0.27277	98.523
P95159	Oxidoreductase OS=Mycobacterium tuberculosis (strain ATCC 25618 / H37Rv) GN=Rv1855c PE=1 SV=2	1	0.00356798	_K(ac)TFAIAAR_	K(1)TFAIAAR	187	-0.55547	89.913
P95184	Uncharacterized protein OS=Mycobacterium tuberculosis (strain ATCC 25618 / H37Rv) GN=Rv3142c PE=1 SV=3	1	8.01e-05	_YHGYAACLAPGK(ac)LR_	YHGYAACLAPGK(1)LR	127	-1.811	96.067
P95186	Acyl-CoA dehydrogenase FadE23 OS=Mycobacterium tuberculosis (strain ATCC 25618 / H37Rv) GN=fadE23 PE=1 SV=1	1	0.0131173	_LEHK(ac)LGIK_	LEHK(1)LGIK	209	1.5742	70.816
P95186	Acyl-CoA dehydrogenase FadE23 OS=Mycobacterium tuberculosis (strain ATCC 25618 / H37Rv) GN=fadE23 PE=1 SV=1	1	1.3e-12	_LQAIIVK(ac)THQGAAEMMR_	LQAIIVK(1)THQGAAEMMR	17	-0.45998	138.97
P95186	Acyl-CoA dehydrogenase FadE23 OS=Mycobacterium tuberculosis (strain ATCC 25618 / H37Rv) GN=fadE23 PE=1 SV=1	1	0.000966903	_PAIK(ac)SFIVPR_	PAIK(1)SFIVPR	190	0.23163	94.584
P95187	Acyl-CoA dehydrogenase FadE24 OS=Mycobacterium tuberculosis (strain ATCC 25618 / H37Rv) GN=fadE24 PE=1 SV=1	1	0.0233003	_LK(ac)TTAVR_	LK(1)TTAVR	244	-0.47321	74.301
P95200	NADH dehydrogenase NdhA OS=Mycobacterium tuberculosis (strain ATCC 25618 / H37Rv) GN=ndhA PE=1 SV=1	1	4.83e-06	_YATTVIK(ac)HMVK_	YATTVIK(1)HMVK	349	0.24992	115.57
P95202	Possible secreted protein OS=Mycobacterium tuberculosis (strain ATCC 25618 / H37Rv) GN=Rv0394c PE=1 SV=1	1	4.21e-10	_AAK(ac)SSPDQDEIQR_	AAK(1)SSPDQDEIQR	134	2.9041	159.22
P95227	Fatty-acid-CoA ligase FadD2 OS=Mycobacterium tuberculosis (strain ATCC 25618 / H37Rv) GN=fadD2 PE=1 SV=1	1	9.42e-05	_AVSLAQPPLGK(ac)LR_	AVSLAQPPLGK(1)LR	181	0.29953	93.766
P95227	Fatty-acid-CoA ligase FadD2 OS=Mycobacterium tuberculosis (strain ATCC 25618 / H37Rv) GN=fadD2 PE=1 SV=1	1	7.84e-05	_FK(ac)PALVLEDIEK_	FK(1)PALVLEDIEK	295	0.25741	90.793
P95227	Fatty-acid-CoA ligase FadD2 OS=Mycobacterium tuberculosis (strain ATCC 25618 / H37Rv) GN=fadD2 PE=1 SV=1	1	0.00016981	_FKPALVLEDIEK(ac)HK_	FKPALVLEDIEK(1)HK	305	0.56409	88.561
P95227	Fatty-acid-CoA ligase FadD2 OS=Mycobacterium tuberculosis (strain ATCC 25618 / H37Rv) GN=fadD2 PE=1 SV=1	1	0.036358	_K(ac)WGEVGMLPSHNAR_	K(1)WGEVGMLPSHNAR	59	-1.6423	45.468
P95227	Fatty-acid-CoA ligase FadD2 OS=Mycobacterium tuberculosis (strain ATCC 25618 / H37Rv) GN=fadD2 PE=1 SV=1	1	0.00296225	_NPTGK(ac)VLK_	NPTGK(1)VLK	551	0.28806	96.143
P95228	Acyl-CoA dehydrogenase FadE6 OS=Mycobacterium tuberculosis (strain ATCC 25618 / H37Rv) GN=fadE6 PE=1 SV=1	1	0.000101487	_PIGQFQAIK(ac)HK_	PIGQFQAIK(1)HK	254	-0.16222	91.549
P95270	Conserved protein OS=Mycobacterium tuberculosis (strain ATCC 25618 / H37Rv) GN=Rv1944c PE=1 SV=1	1	7.9e-07	_NQQCWCGSGHK(ac)YK_	NQQCWCGSGHK(1)YK	179	-1.5155	105.03
P96227	Conserved protein OS=Mycobacterium tuberculosis (strain ATCC 25618 / H37Rv) GN=Rv3850 PE=1 SV=1	1	0.00116759	_LEAK(ac)LSAK_	LEAK(1)LSAK	29	0.26998	115.78
P96235	Probable conserved transmembrane protein OS=Mycobacterium tuberculosis (strain ATCC 25618 / H37Rv) GN=Rv3843c PE=1 SV=2	1	7.93e-06	_VFEGFEQK(ac)PVER_	VFEGFEQK(1)PVER	307	1.1298	107.99
P96264	Lipoprotein aminopeptidase LpqL OS=Mycobacterium tuberculosis (strain ATCC 25618 / H37Rv) GN=lpqL PE=1 SV=1	1	0.000181146	_AEK(ac)GVVTLGGNTVEAR_	AEK(1)GVVTLGGNTVEAR	114	-0.46588	94.569
P96272	Possible transmembrane protein OS=Mycobacterium tuberculosis (strain ATCC 25618 / H37Rv) GN=Rv0426c PE=1 SV=1	1	1.41e-07	_LAPVPDK(ac)PAAAK_	LAPVPDK(1)PAAAK	114	0.95418	131.06
P96276	Uncharacterized protein OS=Mycobacterium tuberculosis (strain ATCC 25618 / H37Rv) GN=Rv0430 PE=1 SV=3	1	0.000121926	_FAGVK(ac)EEAIK_	FAGVK(1)EEAIK	42	0.5565	113.22
P96396	Fatty-acid-CoA ligase FadD4 OS=Mycobacterium tuberculosis (strain ATCC 25618 / H37Rv) GN=fadD4 PE=1 SV=1	1	0.00765641	_TDTGK(ac)LYK_	TDTGK(1)LYK	525	0.36779	77.662
P96397	Acyl-CoA dehydrogenase FadE3 OS=Mycobacterium tuberculosis (strain ATCC 25618 / H37Rv) GN=fadE3 PE=1 SV=4	1	0.00791938	_DVK(ac)PTVR_	DVK(1)PTVR	25	0.80365	93.162
P96402	Esterase LipC OS=Mycobacterium tuberculosis (strain ATCC 25618 / H37Rv) GN=lipC PE=1 SV=1	1	0.00106693	_ANVDK(ac)FGGDR_	ANVDK(1)FGGDR	223	0.76924	95.417
P96409	Membrane protein OS=Mycobacterium tuberculosis (strain ATCC 25618 / H37Rv) GN=Rv0227c PE=1 SV=1	1	0.00746447	_K(ac)TYPYFDPIAQK_	K(1)TYPYFDPIAQK	166	0.3631	58.32
P96414	Acyl-CoA dehydrogenase FadE4 OS=Mycobacterium tuberculosis (strain ATCC 25618 / H37Rv) GN=fadE4 PE=1 SV=1	1	0.0417354	_LK(ac)HDDHER_	LK(1)HDDHER	37	0.42203	52.725
P96808	Acyl-CoA dehydrogenase FadE1 OS=Mycobacterium tuberculosis (strain ATCC 25618 / H37Rv) GN=fadE1 PE=1 SV=1	1	1.18e-06	_TAWLIDK(ac)HHDYQK_	TAWLIDK(1)HHDYQK	337	0.18858	100.22
P96824	Aldehyde dehydrogenase OS=Mycobacterium tuberculosis (strain ATCC 25618 / H37Rv) GN=Rv0147 PE=1 SV=1	1	0.000190778	_ITAALTK(ac)FR_	ITAALTK(1)FR	314	-0.32674	126.39
P96824	Aldehyde dehydrogenase OS=Mycobacterium tuberculosis (strain ATCC 25618 / H37Rv) GN=Rv0147 PE=1 SV=1	1	0.0156665	_K(ac)SVLTK_	K(1)SVLTK	475	-0.62309	71.379
P96826	NADPH2:quinone reductase OS=Mycobacterium tuberculosis (strain ATCC 25618 / H37Rv) GN=Rv0149 PE=1 SV=1	1	0.0047013	_MK(ac)ACVVK_	MK(1)ACVVK	2	-1.0318	97.798
P96831	Acyl-CoA dehydrogenase FadE2 OS=Mycobacterium tuberculosis (strain ATCC 25618 / H37Rv) GN=fadE2 PE=1 SV=3	1	0.00602207	_PLLDGK(ac)IR_	PLLDGK(1)IR	124	0.80716	89.355
P96834	NAD(P) transhydrogenase subunit beta OS=Mycobacterium tuberculosis (strain ATCC 25618 / H37Rv) GN=pntB PE=1 SV=1	1	3.03e-09	_K(ac)SVTEVSEELK_	K(1)SVTEVSEELK	463	1.7704	150.11
P96834	NAD(P) transhydrogenase subunit beta OS=Mycobacterium tuberculosis (strain ATCC 25618 / H37Rv) GN=pntB PE=1 SV=1	1	1.7e-24	_SIPAIVAGGFGGGGVAPSGGGDDK(ac)HVK_	SIPAIVAGGFGGGGVAPSGGGDDK(1)HVK	299	-0.0016842	166.65
P96874	Conserved protein OS=Mycobacterium tuberculosis (strain ATCC 25618 / H37Rv) GN=Rv3269 PE=1 SV=1	1	0.00422788	_AAAK(ac)APLR_	AAAK(1)APLR	33	-0.22114	98.523
P96890	Acetyl-/propionyl-coenzyme A carboxylase AccA3 OS=Mycobacterium tuberculosis (strain ATCC 25618 / H37Rv) GN=accA3 PE=1 SV=2	1	2.53e-05	_NFLPAPGPVTK(ac)FHPPSGPGVR_	NFLPAPGPVTK(1)FHPPSGPGVR	366	0.82489	101.89
P96890	Acetyl-/propionyl-coenzyme A carboxylase AccA3 OS=Mycobacterium tuberculosis (strain ATCC 25618 / H37Rv) GN=accA3 PE=1 SV=2	1	0.00947209	_YLDK(ac)PR_	YLDK(1)PR	215	-0.46276	97.071
P96900	Probable transcriptional regulatory protein (Probably TetR-family) OS=Mycobacterium tuberculosis (strain ATCC 25618 / H37Rv) GN=Rv3295 PE=1 SV=1	1	0.0048048	_AFFAAVVK(ac)DEADR_	AFFAAVVK(1)DEADR	65	0.1893	81.565
P96923	Exported protein OS=Mycobacterium tuberculosis (strain ATCC 25618 / H37Rv) GN=Rv0633c PE=1 SV=3	1	0.0106029	_QK(ac)LELLR_	QK(1)LELLR	210	-0.079176	82.452
Q10782	Ketoacyl reductase OS=Mycobacterium tuberculosis (strain ATCC 25618 / H37Rv) GN=Rv1544 PE=1 SV=1	1	0.0532956	_TVVPGIVPK(ac)FVSTSGR_	TVVPGIVPK(1)FVSTSGR	237	0.29441	44.998
Q50681	Esterase LipM OS=Mycobacterium tuberculosis (strain ATCC 25618 / H37Rv) GN=lipM PE=1 SV=1	1	3.23e-05	_NTWPDHIIDVK(ac)R_	NTWPDHIIDVK(1)R	235	-0.6673	92.295
Q50699	Uncharacterized protein OS=Mycobacterium tuberculosis (strain ATCC 25618 / H37Rv) GN=Rv1277 PE=1 SV=2	1	0.0461907	_LLVAHGGVDALDPDHDK(ac)PSLIR_	LLVAHGGVDALDPDHDK(1)PSLIR	206	-0.33994	53.033
Q6MX34	Probable uroporphyrin-III C-methyltransferase HemD (Uroporphyrinogen III methylase) (Urogen III methylase) (SUMT) (Urogen III methylase) (UROM) OS=Mycobacterium tuberculosis (strain ATCC 25618 / H37Rv) GN=hemD PE=1 SV=1	1	6.74e-05	_NLVGIAGK(ac)PHAR_	NLVGIAGK(1)PHAR	501	-0.18922	102.4
Q6MX39	Mycolic acid synthase UmaA OS=Mycobacterium tuberculosis (strain ATCC 25618 / H37Rv) GN=umaA PE=1 SV=1	1	0.0268718	_FDLALDK(ac)LHLEPGMTLLDIGCGWGGGLQR_	FDLALDK(1)LHLEPGMTLLDIGCGWGGGLQR	58	0.95543	62.57
Q6MX39	Mycolic acid synthase UmaA OS=Mycobacterium tuberculosis (strain ATCC 25618 / H37Rv) GN=umaA PE=1 SV=1	1	0.00010333	_NQFEYSK(ac)AK_	NQFEYSK(1)AK	103	-0.13718	126.19
Q79FN7	Probable transcriptional regulatory protein MoxR1 OS=Mycobacterium tuberculosis (strain ATCC 25618 / H37Rv) GN=moxR1 PE=1 SV=1	1	0.00722778	_AIFEVK(ac)R_	AIFEVK(1)R	51	0.351	86.794
Q79FN7	Probable transcriptional regulatory protein MoxR1 OS=Mycobacterium tuberculosis (strain ATCC 25618 / H37Rv) GN=moxR1 PE=1 SV=1	1	1.31e-14	_KPEQLGMNDVK(ac)SWVAFGASPR_	KPEQLGMNDVK(1)SWVAFGASPR	277	0.56262	152.66
V5QQR7	Conserved protein OS=Mycobacterium tuberculosis (strain ATCC 25618 / H37Rv) GN=Rv1366A PE=1 SV=1	1	0.0184878	_LK(ac)LEAER_	LK(1)LEAER	43	-0.73412	76.17
