# Supplementary material for: Lysine acetylation of DosR regulates the hypoxia response of Mycobacterium tuberculosis
Source: Emerg Microbes Infect. 2018 Mar 21;7:34. doi: 10.1038/s41426-018-0032-2 (PMC5861037; doi:10.1038/s41426-018-0032-2)
Supplement: Supplementary file 7 — Supplementary Table S2 [file 41426_2018_32_MOESM7_ESM.xlsx]

## Sheet: Sheet1
Table S2 differentially regulated lysine acetylation of 269 proteins from Mtb H37Rv under hypoxia
Protein	ProtDesc	Position	Hypo-vs-Aera
P9WP21	"2,3,4,5-tetrahydropyridine-2,6-dicarboxylate N-succinyltransferase OS=Mycobacterium tuberculosis (strain ATCC 25618 / H37Rv) GN=dapD PE=1 SV=1"	147	1.79005
O06574	"6-phosphogluconate dehydrogenase,decarboxylating Gnd2 OS=Mycobacterium tuberculosis (strain ATCC 25618 / H37Rv) GN=gnd2 PE=1 SV=1"	107	2.02372
P9WJL3	"UDP-N-acetylmuramoyl-L-alanyl-D-glutamate--2,6-diaminopimelate ligase OS=Mycobacterium tuberculosis (strain ATCC 25618 / H37Rv) GN=murE PE=1 SV=1"	396	3.09839
I6WYY7	(3R)-hydroxyacyl-ACP dehydratase subunit HadB OS=Mycobacterium tuberculosis (strain ATCC 25618 / H37Rv) GN=hadB PE=1 SV=1	140	1.84266
O07807	1-acylglycerol-3-phosphate O-acyltransferase OS=Mycobacterium tuberculosis (strain ATCC 25618 / H37Rv) GN=Rv3816c PE=1 SV=1	77	2.39524
O07807	1-acylglycerol-3-phosphate O-acyltransferase OS=Mycobacterium tuberculosis (strain ATCC 25618 / H37Rv) GN=Rv3816c PE=1 SV=1	70	5.15677
I6WZG6	29 kDa antigen CFP29 OS=Mycobacterium tuberculosis (strain ATCC 25618 / H37Rv) GN=cfp29 PE=1 SV=1	73	0.49372
O53182	2-oxoglutarate oxidoreductase subunit KorA OS=Mycobacterium tuberculosis (strain ATCC 25618 / H37Rv) GN=korA PE=1 SV=3	636	2.80151
P9WQP7	3 beta-hydroxysteroid dehydrogenase/Delta 5--OS=Mycobacterium tuberculosis (strain ATCC 25618 / H37Rv) GN=Rv1106c PE=1 SV=1	210	4.23635
P9WH67	30S ribosomal protein S10 OS=Mycobacterium tuberculosis (strain ATCC 25618 / H37Rv) GN=rpsJ PE=1 SV=1	57	0.311494
P9WH57	30S ribosomal protein S14 type Z OS=Mycobacterium tuberculosis (strain ATCC 25618 / H37Rv) GN=rpsZ PE=1 SV=1	36	1.91037
P9WH57	30S ribosomal protein S14 type Z OS=Mycobacterium tuberculosis (strain ATCC 25618 / H37Rv) GN=rpsZ PE=1 SV=1	58	2.3558
P9WH57	30S ribosomal protein S14 type Z OS=Mycobacterium tuberculosis (strain ATCC 25618 / H37Rv) GN=rpsZ PE=1 SV=1	3	4.35027
P9WH57	30S ribosomal protein S14 type Z OS=Mycobacterium tuberculosis (strain ATCC 25618 / H37Rv) GN=rpsZ PE=1 SV=1	4	4.35027
P9WH55	30S ribosomal protein S15 OS=Mycobacterium tuberculosis (strain ATCC 25618 / H37Rv) GN=rpsO PE=1 SV=1	47	0.104729
P9WH49	30S ribosomal protein S18 1 OS=Mycobacterium tuberculosis (strain ATCC 25618 / H37Rv) GN=rpsR1 PE=1 SV=1	13	2.15154
P9WH49	30S ribosomal protein S18 1 OS=Mycobacterium tuberculosis (strain ATCC 25618 / H37Rv) GN=rpsR1 PE=1 SV=1	16	2.15154
P9WH45	30S ribosomal protein S19 OS=Mycobacterium tuberculosis (strain ATCC 25618 / H37Rv) GN=rpsS PE=1 SV=1	28	0.651237
P9WH41	30S ribosomal protein S20 OS=Mycobacterium tuberculosis (strain ATCC 25618 / H37Rv) GN=rpsT PE=1 SV=1	64	0.646893
P9WH37	30S ribosomal protein S3 OS=Mycobacterium tuberculosis (strain ATCC 25618 / H37Rv) GN=rpsC PE=1 SV=1	92	1.5891
P9WH35	30S ribosomal protein S4 OS=Mycobacterium tuberculosis (strain ATCC 25618 / H37Rv) GN=rpsD PE=1 SV=1	65	1.78459
P9WH35	30S ribosomal protein S4 OS=Mycobacterium tuberculosis (strain ATCC 25618 / H37Rv) GN=rpsD PE=1 SV=1	87	1.92549
P9WH35	30S ribosomal protein S4 OS=Mycobacterium tuberculosis (strain ATCC 25618 / H37Rv) GN=rpsD PE=1 SV=1	42	2.2915
P9WH29	30S ribosomal protein S7 OS=Mycobacterium tuberculosis (strain ATCC 25618 / H37Rv) GN=rpsG PE=1 SV=1	70	1.64427
P9WH29	30S ribosomal protein S7 OS=Mycobacterium tuberculosis (strain ATCC 25618 / H37Rv) GN=rpsG PE=1 SV=1	63	1.69886
P9WH27	30S ribosomal protein S8 OS=Mycobacterium tuberculosis (strain ATCC 25618 / H37Rv) GN=rpsH PE=1 SV=1	31	1.51584
P9WHP5	35 kDa protein OS=Mycobacterium tuberculosis (strain ATCC 25618 / H37Rv) GN=Rv2744c PE=1 SV=1	27	1.58404
P9WHP5	35 kDa protein OS=Mycobacterium tuberculosis (strain ATCC 25618 / H37Rv) GN=Rv2744c PE=1 SV=1	7	1.61303
P9WHP5	35 kDa protein OS=Mycobacterium tuberculosis (strain ATCC 25618 / H37Rv) GN=Rv2744c PE=1 SV=1	147	1.82142
P9WGT3	3-oxoacyl-[acyl-carrier-protein] reductase FabG1 OS=Mycobacterium tuberculosis (strain ATCC 25618 / H37Rv) GN=fabG1 PE=1 SV=1	107	1.7258
P9WHC7	50S ribosomal protein L1 OS=Mycobacterium tuberculosis (strain ATCC 25618 / H37Rv) GN=rplA PE=1 SV=1	177	1.91103
P9WHE7	50S ribosomal protein L10 OS=Mycobacterium tuberculosis (strain ATCC 25618 / H37Rv) GN=rplJ PE=1 SV=1	101	3.48092
P9WHE5	50S ribosomal protein L11 OS=Mycobacterium tuberculosis (strain ATCC 25618 / H37Rv) GN=rplK PE=1 SV=1	83	1.75971
P9WHD9	50S ribosomal protein L14 OS=Mycobacterium tuberculosis (strain ATCC 25618 / H37Rv) GN=rplN PE=1 SV=1	113	1.50781
P9WHC9	50S ribosomal protein L19 OS=Mycobacterium tuberculosis (strain ATCC 25618 / H37Rv) GN=rplS PE=1 SV=1	9	1.55905
P9WHC3	50S ribosomal protein L21 OS=Mycobacterium tuberculosis (strain ATCC 25618 / H37Rv) GN=rplU PE=1 SV=1	81	0.142699
P9WHB9	50S ribosomal protein L23 OS=Mycobacterium tuberculosis (strain ATCC 25618 / H37Rv) GN=rplW PE=1 SV=1	43	3.68459
P9WHB9	50S ribosomal protein L23 OS=Mycobacterium tuberculosis (strain ATCC 25618 / H37Rv) GN=rplW PE=1 SV=1	48	4.98056
P9WHA1	50S ribosomal protein L31 OS=Mycobacterium tuberculosis (strain ATCC 25618 / H37Rv) GN=rpmE PE=1 SV=1	50	1.64131
P9WH95	50S ribosomal protein L33 2 OS=Mycobacterium tuberculosis (strain ATCC 25618 / H37Rv) GN=rpmG2 PE=1 SV=1	39	4.4597
P9WH95	50S ribosomal protein L33 2 OS=Mycobacterium tuberculosis (strain ATCC 25618 / H37Rv) GN=rpmG2 PE=1 SV=1	10	6.04212
P9WH95	50S ribosomal protein L33 2 OS=Mycobacterium tuberculosis (strain ATCC 25618 / H37Rv) GN=rpmG2 PE=1 SV=1	19	6.96495
P9WH91	50S ribosomal protein L35 OS=Mycobacterium tuberculosis (strain ATCC 25618 / H37Rv) GN=rpmI PE=1 SV=1	56	0.412994
P9WH89	50S ribosomal protein L36 OS=Mycobacterium tuberculosis (strain ATCC 25618 / H37Rv) GN=rpmJ PE=1 SV=1	8	2.31014
P9WH89	50S ribosomal protein L36 OS=Mycobacterium tuberculosis (strain ATCC 25618 / H37Rv) GN=rpmJ PE=1 SV=1	13	2.66221
P9WHE3	50S ribosomal protein L7/L12 OS=Mycobacterium tuberculosis (strain ATCC 25618 / H37Rv) GN=rplL PE=1 SV=1	26	1.81274
P9WK07	5-methyltetrahydropteroyltriglutamate--homocysteine methyltransferase OS=Mycobacterium tuberculosis (strain ATCC 25618 / H37Rv) GN=metE PE=1 SV=1	149	1.88543
P9WPE9	60 kDa chaperonin 1 OS=Mycobacterium tuberculosis (strain ATCC 25618 / H37Rv) GN=groEL1 PE=1 SV=1	237	1.5282
P9WPE9	60 kDa chaperonin 1 OS=Mycobacterium tuberculosis (strain ATCC 25618 / H37Rv) GN=groEL1 PE=1 SV=1	353	1.53706
P9WPE9	60 kDa chaperonin 1 OS=Mycobacterium tuberculosis (strain ATCC 25618 / H37Rv) GN=groEL1 PE=1 SV=1	270	1.63619
P9WPE9	60 kDa chaperonin 1 OS=Mycobacterium tuberculosis (strain ATCC 25618 / H37Rv) GN=groEL1 PE=1 SV=1	362	1.76097
P9WPE9	60 kDa chaperonin 1 OS=Mycobacterium tuberculosis (strain ATCC 25618 / H37Rv) GN=groEL1 PE=1 SV=1	41	2.85795
P9WPE9	60 kDa chaperonin 1 OS=Mycobacterium tuberculosis (strain ATCC 25618 / H37Rv) GN=groEL1 PE=1 SV=1	524	3.85441
P9WPE7	60 kDa chaperonin 2 OS=Mycobacterium tuberculosis (strain ATCC 25618 / H37Rv) GN=groEL2 PE=1 SV=1	264	1.50485
P9WPE7	60 kDa chaperonin 2 OS=Mycobacterium tuberculosis (strain ATCC 25618 / H37Rv) GN=groEL2 PE=1 SV=1	428	1.54013
P9WPE7	60 kDa chaperonin 2 OS=Mycobacterium tuberculosis (strain ATCC 25618 / H37Rv) GN=groEL2 PE=1 SV=1	388	1.55837
P9WPE7	60 kDa chaperonin 2 OS=Mycobacterium tuberculosis (strain ATCC 25618 / H37Rv) GN=groEL2 PE=1 SV=1	270	1.67091
P9WPE7	60 kDa chaperonin 2 OS=Mycobacterium tuberculosis (strain ATCC 25618 / H37Rv) GN=groEL2 PE=1 SV=1	79	1.79344
P9WPE7	60 kDa chaperonin 2 OS=Mycobacterium tuberculosis (strain ATCC 25618 / H37Rv) GN=groEL2 PE=1 SV=1	369	1.90856
P9WPE7	60 kDa chaperonin 2 OS=Mycobacterium tuberculosis (strain ATCC 25618 / H37Rv) GN=groEL2 PE=1 SV=1	3	2.32879
P9WPE7	60 kDa chaperonin 2 OS=Mycobacterium tuberculosis (strain ATCC 25618 / H37Rv) GN=groEL2 PE=1 SV=1	125	2.40007
P9WPE7	60 kDa chaperonin 2 OS=Mycobacterium tuberculosis (strain ATCC 25618 / H37Rv) GN=groEL2 PE=1 SV=1	465	2.40922
P9WPE7	60 kDa chaperonin 2 OS=Mycobacterium tuberculosis (strain ATCC 25618 / H37Rv) GN=groEL2 PE=1 SV=1	224	2.57916
P9WPE7	60 kDa chaperonin 2 OS=Mycobacterium tuberculosis (strain ATCC 25618 / H37Rv) GN=groEL2 PE=1 SV=1	521	2.71708
O53343	ABC transporter ATP-binding protein OS=Mycobacterium tuberculosis (strain ATCC 25618 / H37Rv) GN=Rv3197 PE=1 SV=1	219	1.5251
P9WG39	Acetolactate synthase large subunit IlvG OS=Mycobacterium tuberculosis (strain ATCC 25618 / H37Rv) GN=ilvG PE=1 SV=1	353	1.64782
P96890	Acetyl-/propionyl-coenzyme A carboxylase AccA3 OS=Mycobacterium tuberculosis (strain ATCC 25618 / H37Rv) GN=accA3 PE=1 SV=2	215	0.608529
P96890	Acetyl-/propionyl-coenzyme A carboxylase AccA3 OS=Mycobacterium tuberculosis (strain ATCC 25618 / H37Rv) GN=accA3 PE=1 SV=2	366	2.62563
I6XHJ3	Acetyl-CoA acetyltransferase FadA6 OS=Mycobacterium tuberculosis (strain ATCC 25618 / H37Rv) GN=fadA6 PE=1 SV=1	167	2.35015
O86361	Acetyl-CoA acyltransferase FadA2 OS=Mycobacterium tuberculosis (strain ATCC 25618 / H37Rv) GN=fadA2 PE=1 SV=1	69	2.83796
P9WQD1	Acetyl-coenzyme A synthetase OS=Mycobacterium tuberculosis (strain ATCC 25618 / H37Rv) GN=acsA PE=1 SV=1	612	1.68881
P96808	Acyl-CoA dehydrogenase FadE1 OS=Mycobacterium tuberculosis (strain ATCC 25618 / H37Rv) GN=fadE1 PE=1 SV=1	337	2.53563
P96831	Acyl-CoA dehydrogenase FadE2 OS=Mycobacterium tuberculosis (strain ATCC 25618 / H37Rv) GN=fadE2 PE=1 SV=3	124	1.50726
P96397	Acyl-CoA dehydrogenase FadE3 OS=Mycobacterium tuberculosis (strain ATCC 25618 / H37Rv) GN=fadE3 PE=1 SV=4	25	1.72695
I6YCF5	Acyl-CoA dehydrogenase FadE33 OS=Mycobacterium tuberculosis (strain ATCC 25618 / H37Rv) GN=fadE33 PE=1 SV=1	20	2.06732
O53666	Acyl-CoA dehydrogenase FadE5 OS=Mycobacterium tuberculosis (strain ATCC 25618 / H37Rv) GN=fadE5 PE=1 SV=1	194	3.18189
O53666	Acyl-CoA dehydrogenase FadE5 OS=Mycobacterium tuberculosis (strain ATCC 25618 / H37Rv) GN=fadE5 PE=1 SV=1	148	4.34316
I6Y4R2	Acyl-CoA dehydrogenase FadE9 OS=Mycobacterium tuberculosis (strain ATCC 25618 / H37Rv) GN=fadE9 PE=1 SV=1	34	3.36997
P9WGV3	Adenosylhomocysteinase OS=Mycobacterium tuberculosis (strain ATCC 25618 / H37Rv) GN=ahcY PE=1 SV=1	295	0.583797
P9WGV3	Adenosylhomocysteinase OS=Mycobacterium tuberculosis (strain ATCC 25618 / H37Rv) GN=ahcY PE=1 SV=1	204	1.69003
P9WGV3	Adenosylhomocysteinase OS=Mycobacterium tuberculosis (strain ATCC 25618 / H37Rv) GN=ahcY PE=1 SV=1	489	1.96493
P9WGV3	Adenosylhomocysteinase OS=Mycobacterium tuberculosis (strain ATCC 25618 / H37Rv) GN=ahcY PE=1 SV=1	350	5.40018
I6XF52	Alanine and glycine rich transmembrane protein OS=Mycobacterium tuberculosis (strain ATCC 25618 / H37Rv) GN=Rv2721c PE=1 SV=1	344	1.89164
P9WIR7	Alanine and proline-rich secreted protein Apa OS=Mycobacterium tuberculosis (strain ATCC 25618 / H37Rv) GN=apa PE=1 SV=1	173	0.653435
P9WQB1	Alanine dehydrogenase OS=Mycobacterium tuberculosis (strain ATCC 25618 / H37Rv) GN=ald PE=1 SV=1	75	1.59809
P9WFW7	Alanine--tRNA ligase OS=Mycobacterium tuberculosis (strain ATCC 25618 / H37Rv) GN=alaS PE=1 SV=1	226	1.53157
P96824	Aldehyde dehydrogenase OS=Mycobacterium tuberculosis (strain ATCC 25618 / H37Rv) GN=Rv0147 PE=1 SV=1	314	1.64603
P9WQB7	Alkyl hydroperoxide reductase subunit C OS=Mycobacterium tuberculosis (strain ATCC 25618 / H37Rv) GN=ahpC PE=1 SV=1	46	2.28763
P9WMK1	Alpha-crystallin OS=Mycobacterium tuberculosis (strain ATCC 25618 / H37Rv) GN=hspX PE=1 SV=1	64	1.86742
P9WMK1	Alpha-crystallin OS=Mycobacterium tuberculosis (strain ATCC 25618 / H37Rv) GN=hspX PE=1 SV=1	136	2.00957
P9WMK1	Alpha-crystallin OS=Mycobacterium tuberculosis (strain ATCC 25618 / H37Rv) GN=hspX PE=1 SV=1	132	2.76947
P9WN51	Aminomethyltransferase OS=Mycobacterium tuberculosis (strain ATCC 25618 / H37Rv) GN=gcvT PE=1 SV=1	278	1.75653
P9WJA7	Antitoxin HigA OS=Mycobacterium tuberculosis (strain ATCC 25618 / H37Rv) GN=higA PE=1 SV=1	47	1.80963
P9WPX3	Aspartokinase OS=Mycobacterium tuberculosis (strain ATCC 25618 / H37Rv) GN=ask PE=1 SV=1	281	1.90446
P9WMN1	ATP phosphoribosyltransferase OS=Mycobacterium tuberculosis (strain ATCC 25618 / H37Rv) GN=hisG PE=1 SV=1	122	0.584755
P9WPV5	ATP synthase subunit b OS=Mycobacterium tuberculosis (strain ATCC 25618 / H37Rv) GN=atpF PE=1 SV=1	73	1.73026
P9WPV5	ATP synthase subunit b OS=Mycobacterium tuberculosis (strain ATCC 25618 / H37Rv) GN=atpF PE=1 SV=1	134	3.12377
P9WPC9	ATP-dependent Clp protease ATP-binding subunit ClpC1 OS=Mycobacterium tuberculosis (strain ATCC 25618 / H37Rv) GN=clpC1 PE=1 SV=1	756	1.594
P9WPC9	ATP-dependent Clp protease ATP-binding subunit ClpC1 OS=Mycobacterium tuberculosis (strain ATCC 25618 / H37Rv) GN=clpC1 PE=1 SV=1	516	1.70397
P9WPC9	ATP-dependent Clp protease ATP-binding subunit ClpC1 OS=Mycobacterium tuberculosis (strain ATCC 25618 / H37Rv) GN=clpC1 PE=1 SV=1	703	2.0707
P9WPC9	ATP-dependent Clp protease ATP-binding subunit ClpC1 OS=Mycobacterium tuberculosis (strain ATCC 25618 / H37Rv) GN=clpC1 PE=1 SV=1	360	2.10253
P9WPC9	ATP-dependent Clp protease ATP-binding subunit ClpC1 OS=Mycobacterium tuberculosis (strain ATCC 25618 / H37Rv) GN=clpC1 PE=1 SV=1	446	2.2183
P9WPC9	ATP-dependent Clp protease ATP-binding subunit ClpC1 OS=Mycobacterium tuberculosis (strain ATCC 25618 / H37Rv) GN=clpC1 PE=1 SV=1	559	2.94175
P9WMQ1	ATP-dependent DNA helicase UvrD1 OS=Mycobacterium tuberculosis (strain ATCC 25618 / H37Rv) GN=uvrD1 PE=1 SV=1	731	1.57455
O53422	Beta-ketoacyl CoA thiolase FadA3 OS=Mycobacterium tuberculosis (strain ATCC 25618 / H37Rv) GN=fadA3 PE=1 SV=1	125	0.589868
P9WHG9	Bifunctional (p)ppGpp synthase/hydrolase RelA OS=Mycobacterium tuberculosis (strain ATCC 25618 / H37Rv) GN=relA PE=1 SV=1	234	1.79082
P9WNM5	Bifunctional enzyme CysN/CysC OS=Mycobacterium tuberculosis (strain ATCC 25618 / H37Rv) GN=cysNC PE=1 SV=1	562	1.89989
P9WG81	Bifunctional protein FolD OS=Mycobacterium tuberculosis (strain ATCC 25618 / H37Rv) GN=folD PE=1 SV=1	53	0.010603
P9WQ75	Branched-chain-amino-acid aminotransferase OS=Mycobacterium tuberculosis (strain ATCC 25618 / H37Rv) GN=ilvE PE=1 SV=1	299	2.94441
Q6MX43	Calcium dodecin OS=Mycobacterium tuberculosis (strain ATCC 25618 / H37Rv) GN=secE2 PE=1 SV=1	5	2.53257
Q6MX43	Calcium dodecin OS=Mycobacterium tuberculosis (strain ATCC 25618 / H37Rv) GN=secE2 PE=1 SV=1	64	3.27776
P9WMH3	cAMP receptor protein OS=Mycobacterium tuberculosis (strain ATCC 25618 / H37Rv) GN=crp PE=1 SV=1	193	1.85605
P9WIE5	Catalase-peroxidase OS=Mycobacterium tuberculosis (strain ATCC 25618 / H37Rv) GN=katG PE=1 SV=1	639	0.574865
P9WIE5	Catalase-peroxidase OS=Mycobacterium tuberculosis (strain ATCC 25618 / H37Rv) GN=katG PE=1 SV=1	414	1.87442
O05779	Cell division ATP-binding protein FtsE OS=Mycobacterium tuberculosis (strain ATCC 25618 / H37Rv) GN=ftsE PE=1 SV=1	69	3.35606
P9WMU1	Cell wall synthesis protein Wag31 OS=Mycobacterium tuberculosis (strain ATCC 25618 / H37Rv) GN=wag31 PE=1 SV=1	122	0.653083
P9WMU1	Cell wall synthesis protein Wag31 OS=Mycobacterium tuberculosis (strain ATCC 25618 / H37Rv) GN=wag31 PE=1 SV=1	15	2.34085
P9WPD1	Chaperone protein ClpB OS=Mycobacterium tuberculosis (strain ATCC 25618 / H37Rv) GN=clpB PE=1 SV=1	477	1.68161
P9WPD1	Chaperone protein ClpB OS=Mycobacterium tuberculosis (strain ATCC 25618 / H37Rv) GN=clpB PE=1 SV=1	142	1.88254
P9WPD1	Chaperone protein ClpB OS=Mycobacterium tuberculosis (strain ATCC 25618 / H37Rv) GN=clpB PE=1 SV=1	453	2.00809
P9WPD1	Chaperone protein ClpB OS=Mycobacterium tuberculosis (strain ATCC 25618 / H37Rv) GN=clpB PE=1 SV=1	618	2.01095
P9WPD1	Chaperone protein ClpB OS=Mycobacterium tuberculosis (strain ATCC 25618 / H37Rv) GN=clpB PE=1 SV=1	642	2.43145
P9WPD1	Chaperone protein ClpB OS=Mycobacterium tuberculosis (strain ATCC 25618 / H37Rv) GN=clpB PE=1 SV=1	326	2.62965
P9WMJ9	Chaperone protein DnaK OS=Mycobacterium tuberculosis (strain ATCC 25618 / H37Rv) GN=dnaK PE=1 SV=1	543	1.57318
P9WMJ9	Chaperone protein DnaK OS=Mycobacterium tuberculosis (strain ATCC 25618 / H37Rv) GN=dnaK PE=1 SV=1	357	1.59743
P9WMJ9	Chaperone protein DnaK OS=Mycobacterium tuberculosis (strain ATCC 25618 / H37Rv) GN=dnaK PE=1 SV=1	522	3.31954
P9WMJ7	Chaperone protein HtpG OS=Mycobacterium tuberculosis (strain ATCC 25618 / H37Rv) GN=htpG PE=1 SV=1	29	2.42389
P9WMJ7	Chaperone protein HtpG OS=Mycobacterium tuberculosis (strain ATCC 25618 / H37Rv) GN=htpG PE=1 SV=1	264	3.46362
O05853	Chromosome partitioning protein OS=Mycobacterium tuberculosis (strain ATCC 25618 / H37Rv) GN=Rv3213c PE=1 SV=1	251	4.58536
P9WPD5	Citrate synthase 1 OS=Mycobacterium tuberculosis (strain ATCC 25618 / H37Rv) GN=gltA2 PE=1 SV=1	313	0.540723
P9WPD5	Citrate synthase 1 OS=Mycobacterium tuberculosis (strain ATCC 25618 / H37Rv) GN=gltA2 PE=1 SV=1	323	0.617465
O06827	Conserved membrane protein OS=Mycobacterium tuberculosis (strain ATCC 25618 / H37Rv) GN=Rv1431 PE=1 SV=1	276	2.03854
O53777	Conserved protein OS=Mycobacterium tuberculosis (strain ATCC 25618 / H37Rv) GN=Rv0580c PE=1 SV=3	93	3.27277
I6X9T8	Conserved protein OS=Mycobacterium tuberculosis (strain ATCC 25618 / H37Rv) GN=Rv0791c PE=1 SV=1	225	2.14217
O86315	Conserved protein OS=Mycobacterium tuberculosis (strain ATCC 25618 / H37Rv) GN=Rv1232c PE=1 SV=1	206	1.77495
O06592	Conserved protein OS=Mycobacterium tuberculosis (strain ATCC 25618 / H37Rv) GN=Rv1598c PE=1 SV=1	78	3.49968
O06802	Conserved protein OS=Mycobacterium tuberculosis (strain ATCC 25618 / H37Rv) GN=Rv1769 PE=1 SV=1	66	0.606612
O53979	Conserved protein OS=Mycobacterium tuberculosis (strain ATCC 25618 / H37Rv) GN=Rv1978 PE=1 SV=3	65	2.12679
O53979	Conserved protein OS=Mycobacterium tuberculosis (strain ATCC 25618 / H37Rv) GN=Rv1978 PE=1 SV=3	183	2.94042
I6Y242	Conserved protein OS=Mycobacterium tuberculosis (strain ATCC 25618 / H37Rv) GN=Rv2956 PE=1 SV=1	28	2.26933
P96874	Conserved protein OS=Mycobacterium tuberculosis (strain ATCC 25618 / H37Rv) GN=Rv3269 PE=1 SV=1	33	0.65333
I6X831	Conserved protein OS=Mycobacterium tuberculosis (strain ATCC 25618 / H37Rv) GN=Rv3688c PE=1 SV=1	21	0.553934
O69689	Conserved protein OS=Mycobacterium tuberculosis (strain ATCC 25618 / H37Rv) GN=Rv3722c PE=1 SV=2	285	0.538392
P9WHK7	CTP synthase OS=Mycobacterium tuberculosis (strain ATCC 25618 / H37Rv) GN=pyrG PE=1 SV=1	3	0.0323652
Q79FX6	Cyclopropane mycolic acid synthase MmaA2 OS=Mycobacterium tuberculosis (strain ATCC 25618 / H37Rv) GN=mmaA2 PE=1 SV=1	105	1.50957
O69687	Cyclopropane-fatty-acyl-phospholipid synthase OS=Mycobacterium tuberculosis (strain ATCC 25618 / H37Rv) GN=Rv3720 PE=1 SV=3	403	1.61714
O69652	Cysteine synthase A OS=Mycobacterium tuberculosis (strain ATCC 25618 / H37Rv) GN=Rv3684 PE=1 SV=3	169	1.8543
P9WHH9	Dihydrolipoyl dehydrogenase OS=Mycobacterium tuberculosis (strain ATCC 25618 / H37Rv) GN=lpdC PE=1 SV=1	402	1.75651
P9WHH9	Dihydrolipoyl dehydrogenase OS=Mycobacterium tuberculosis (strain ATCC 25618 / H37Rv) GN=lpdC PE=1 SV=1	50	1.76579
P9WHH9	Dihydrolipoyl dehydrogenase OS=Mycobacterium tuberculosis (strain ATCC 25618 / H37Rv) GN=lpdC PE=1 SV=1	102	2.19404
P9WIS7	Dihydrolipoyllysine-residue acetyltransferase component of pyruvate dehydrogenase complex OS=Mycobacterium tuberculosis (strain ATCC 25618 / H37Rv) GN=dlaT PE=1 SV=1	539	2.79153
P9WG45	DNA gyrase subunit B OS=Mycobacterium tuberculosis (strain ATCC 25618 / H37Rv) GN=gyrB PE=1 SV=1	262	2.2255
P9WNT7	DNA polymerase III subunit alpha OS=Mycobacterium tuberculosis (strain ATCC 25618 / H37Rv) GN=dnaE1 PE=1 SV=1	723	1.5055
P9WMK7	DNA-binding protein HU homolog OS=Mycobacterium tuberculosis (strain ATCC 25618 / H37Rv) GN=hup PE=1 SV=1	3	3.02457
P9WGZ1	DNA-directed RNA polymerase subunit alpha OS=Mycobacterium tuberculosis (strain ATCC 25618 / H37Rv) GN=rpoA PE=1 SV=1	191	2.69479
I6XVX4	DNA-directed RNA polymerase subunit beta OS=Mycobacterium tuberculosis (strain ATCC 25618 / H37Rv) GN=rpoB PE=3 SV=1	110	1.79271
P9WGY7	DNA-directed RNA polymerase subunit beta' OS=Mycobacterium tuberculosis (strain ATCC 25618 / H37Rv) GN=rpoC PE=1 SV=1	470	1.59775
P9WGY7	DNA-directed RNA polymerase subunit beta' OS=Mycobacterium tuberculosis (strain ATCC 25618 / H37Rv) GN=rpoC PE=1 SV=1	779	1.82201
P9WGY7	DNA-directed RNA polymerase subunit beta' OS=Mycobacterium tuberculosis (strain ATCC 25618 / H37Rv) GN=rpoC PE=1 SV=1	758	1.93549
P9WGY7	DNA-directed RNA polymerase subunit beta' OS=Mycobacterium tuberculosis (strain ATCC 25618 / H37Rv) GN=rpoC PE=1 SV=1	686	2.14046
P9WGY7	DNA-directed RNA polymerase subunit beta' OS=Mycobacterium tuberculosis (strain ATCC 25618 / H37Rv) GN=rpoC PE=1 SV=1	743	2.19366
P9WGY7	DNA-directed RNA polymerase subunit beta' OS=Mycobacterium tuberculosis (strain ATCC 25618 / H37Rv) GN=rpoC PE=1 SV=1	50	2.28481
P9WGY7	DNA-directed RNA polymerase subunit beta' OS=Mycobacterium tuberculosis (strain ATCC 25618 / H37Rv) GN=rpoC PE=1 SV=1	43	2.34984
P9WGY7	DNA-directed RNA polymerase subunit beta' OS=Mycobacterium tuberculosis (strain ATCC 25618 / H37Rv) GN=rpoC PE=1 SV=1	108	2.43923
P9WNG7	Electron transfer flavoprotein subunit beta OS=Mycobacterium tuberculosis (strain ATCC 25618 / H37Rv) GN=etfB PE=1 SV=1	240	0.470816
P9WNG7	Electron transfer flavoprotein subunit beta OS=Mycobacterium tuberculosis (strain ATCC 25618 / H37Rv) GN=etfB PE=1 SV=1	197	0.653996
P9WNG7	Electron transfer flavoprotein subunit beta OS=Mycobacterium tuberculosis (strain ATCC 25618 / H37Rv) GN=etfB PE=1 SV=1	19	1.6671
P9WNG7	Electron transfer flavoprotein subunit beta OS=Mycobacterium tuberculosis (strain ATCC 25618 / H37Rv) GN=etfB PE=1 SV=1	264	1.78303
P9WNM7	Elongation factor G OS=Mycobacterium tuberculosis (strain ATCC 25618 / H37Rv) GN=fusA PE=1 SV=1	482	1.51955
P9WNM7	Elongation factor G OS=Mycobacterium tuberculosis (strain ATCC 25618 / H37Rv) GN=fusA PE=1 SV=1	488	1.75155
P9WNM7	Elongation factor G OS=Mycobacterium tuberculosis (strain ATCC 25618 / H37Rv) GN=fusA PE=1 SV=1	503	2.45776
P9WNM3	Elongation factor P OS=Mycobacterium tuberculosis (strain ATCC 25618 / H37Rv) GN=efp PE=1 SV=1	52	0.635364
P9WNN1	Elongation factor Tu OS=Mycobacterium tuberculosis (strain ATCC 25618 / H37Rv) GN=tuf PE=1 SV=1	178	1.80366
P9WNN1	Elongation factor Tu OS=Mycobacterium tuberculosis (strain ATCC 25618 / H37Rv) GN=tuf PE=1 SV=1	266	1.89648
P9WNN1	Elongation factor Tu OS=Mycobacterium tuberculosis (strain ATCC 25618 / H37Rv) GN=tuf PE=1 SV=1	47	1.93061
P9WNN1	Elongation factor Tu OS=Mycobacterium tuberculosis (strain ATCC 25618 / H37Rv) GN=tuf PE=1 SV=1	316	3.0868
P9WNN1	Elongation factor Tu OS=Mycobacterium tuberculosis (strain ATCC 25618 / H37Rv) GN=tuf PE=1 SV=1	34	12.834
P9WGR1	Enoyl-[acyl-carrier-protein] reductase [NADH] OS=Mycobacterium tuberculosis (strain ATCC 25618 / H37Rv) GN=inhA PE=1 SV=1	8	1.72149
I6Y3U6	Enoyl-CoA hydratase EchA20 OS=Mycobacterium tuberculosis (strain ATCC 25618 / H37Rv) GN=echA20 PE=1 SV=1	65	1.6884
P96402	Esterase LipC OS=Mycobacterium tuberculosis (strain ATCC 25618 / H37Rv) GN=lipC PE=1 SV=1	223	2.44766
Q50681	Esterase LipM OS=Mycobacterium tuberculosis (strain ATCC 25618 / H37Rv) GN=lipM PE=1 SV=1	235	2.20226
P9WPH9	ESX-1 secretion system protein EccA1 OS=Mycobacterium tuberculosis (strain ATCC 25618 / H37Rv) GN=eccA1 PE=1 SV=1	300	0.641674
P9WJD7	ESX-1 secretion-associated protein EspC OS=Mycobacterium tuberculosis (strain ATCC 25618 / H37Rv) GN=espC PE=1 SV=1	85	1.60909
P9WJD3	ESX-1 secretion-associated protein EspE OS=Mycobacterium tuberculosis (strain ATCC 25618 / H37Rv) GN=espE PE=1 SV=1	108	1.53797
P9WJD3	ESX-1 secretion-associated protein EspE OS=Mycobacterium tuberculosis (strain ATCC 25618 / H37Rv) GN=espE PE=1 SV=1	83	2.09453
P9WNF9	FAD-containing monooxygenase EthA OS=Mycobacterium tuberculosis (strain ATCC 25618 / H37Rv) GN=ethA PE=1 SV=1	103	2.45549
O53872	Fatty oxidation protein FadB OS=Mycobacterium tuberculosis (strain ATCC 25618 / H37Rv) GN=fadB PE=1 SV=1	374	1.64292
O53872	Fatty oxidation protein FadB OS=Mycobacterium tuberculosis (strain ATCC 25618 / H37Rv) GN=fadB PE=1 SV=1	177	1.7213
O53872	Fatty oxidation protein FadB OS=Mycobacterium tuberculosis (strain ATCC 25618 / H37Rv) GN=fadB PE=1 SV=1	206	1.93975
O53406	Fatty-acid-CoA ligase FadD14 OS=Mycobacterium tuberculosis (strain ATCC 25618 / H37Rv) GN=fadD14 PE=1 SV=1	405	1.58169
O53406	Fatty-acid-CoA ligase FadD14 OS=Mycobacterium tuberculosis (strain ATCC 25618 / H37Rv) GN=fadD14 PE=1 SV=1	521	1.74705
P95227	Fatty-acid-CoA ligase FadD2 OS=Mycobacterium tuberculosis (strain ATCC 25618 / H37Rv) GN=fadD2 PE=1 SV=1	551	2.13239
O05295	Fatty-acid-CoA ligase FadD36 OS=Mycobacterium tuberculosis (strain ATCC 25618 / H37Rv) GN=fadD36 PE=1 SV=1	243	1.68286
O50433	Ferredoxin FdxC OS=Mycobacterium tuberculosis (strain ATCC 25618 / H37Rv) GN=fdxC PE=1 SV=1	15	2.53255
P9WNE7	Ferredoxin OS=Mycobacterium tuberculosis (strain ATCC 25618 / H37Rv) GN=fdxA PE=1 SV=1	47	2.14278
P9WN93	Fumarate hydratase class II OS=Mycobacterium tuberculosis (strain ATCC 25618 / H37Rv) GN=fumC PE=1 SV=1	182	1.74
O53585	Galactofuranosyl transferase GlfT2 OS=Mycobacterium tuberculosis (strain ATCC 25618 / H37Rv) GN=glfT2 PE=1 SV=1	488	1.70164
P9WFV9	Glutamate--tRNA ligase OS=Mycobacterium tuberculosis (strain ATCC 25618 / H37Rv) GN=gltX PE=1 SV=1	443	1.77188
P9WN83	Glyceraldehyde-3-phosphate dehydrogenase OS=Mycobacterium tuberculosis (strain ATCC 25618 / H37Rv) GN=gap PE=1 SV=1	337	1.63302
P9WI61	Glycerol-3-phosphate acyltransferase OS=Mycobacterium tuberculosis (strain ATCC 25618 / H37Rv) GN=plsB PE=1 SV=1	47	1.61587
P9WMS7	GMP synthase [glutamine-hydrolyzing] OS=Mycobacterium tuberculosis (strain ATCC 25618 / H37Rv) GN=guaA PE=1 SV=1	380	1.72574
P9WMS3	Haloalkane dehalogenase 1 OS=Mycobacterium tuberculosis (strain ATCC 25618 / H37Rv) GN=dhmA1 PE=1 SV=1	240	0.630388
P9WIN9	Immunogenic protein MPT64 OS=Mycobacterium tuberculosis (strain ATCC 25618 / H37Rv) GN=mpt64 PE=1 SV=1	76	0.320188
P9WKI7	Inosine-5'-monophosphate dehydrogenase OS=Mycobacterium tuberculosis (strain ATCC 25618 / H37Rv) GN=guaB PE=1 SV=1	298	2.0805
P9WMH1	Iron-dependent repressor IdeR OS=Mycobacterium tuberculosis (strain ATCC 25618 / H37Rv) GN=ideR PE=1 SV=1	67	1.58936
O53166	Iron-regulated aconitate hydratase Can OS=Mycobacterium tuberculosis (strain ATCC 25618 / H37Rv) GN=acn PE=1 SV=1	660	1.80241
O53611	Isocitrate dehydrogenase Icd2 OS=Mycobacterium tuberculosis (strain ATCC 25618 / H37Rv) GN=icd2 PE=1 SV=1	591	1.63507
P9WKK7	Isocitrate lyase OS=Mycobacterium tuberculosis (strain ATCC 25618 / H37Rv) GN=icl PE=1 SV=1	334	4.14928
P9WKK7	Isocitrate lyase OS=Mycobacterium tuberculosis (strain ATCC 25618 / H37Rv) GN=icl PE=1 SV=1	331	4.9531
P9WKK7	Isocitrate lyase OS=Mycobacterium tuberculosis (strain ATCC 25618 / H37Rv) GN=icl PE=1 SV=1	322	7.26021
Q10782	Ketoacyl reductase OS=Mycobacterium tuberculosis (strain ATCC 25618 / H37Rv) GN=Rv1544 PE=1 SV=1	237	2.77685
P9WKJ7	Ketol-acid reductoisomerase OS=Mycobacterium tuberculosis (strain ATCC 25618 / H37Rv) GN=ilvC PE=1 SV=1	287	2.4896
P71838	KsdD-like steroid dehydrogenase Rv0785 OS=Mycobacterium tuberculosis (strain ATCC 25618 / H37Rv) GN=Rv0785 PE=1 SV=2	364	2.25701
P9WFV1	Leucine--tRNA ligase OS=Mycobacterium tuberculosis (strain ATCC 25618 / H37Rv) GN=leuS PE=1 SV=1	394	0.585663
I6XGP7	Lipoprotein LpqB OS=Mycobacterium tuberculosis (strain ATCC 25618 / H37Rv) GN=lpqB PE=1 SV=1	57	0.604958
O53580	Long-chain-fatty-acid--AMP ligase FadD32 OS=Mycobacterium tuberculosis (strain ATCC 25618 / H37Rv) GN=fadD32 PE=1 SV=1	35	1.65207
O53521	Long-chain-fatty-acid--CoA ligase FadD15 OS=Mycobacterium tuberculosis (strain ATCC 25618 / H37Rv) GN=fadD15 PE=1 SV=3	326	2.11457
P9WIN7	Low molecular weight antigen MTB12 OS=Mycobacterium tuberculosis (strain ATCC 25618 / H37Rv) GN=mtb12 PE=1 SV=1	98	0.216785
O50455	Magnesium and cobalt transporter CorA OS=Mycobacterium tuberculosis (strain ATCC 25618 / H37Rv) GN=corA PE=1 SV=1	255	1.72545
P9WK17	Malate synthase G OS=Mycobacterium tuberculosis (strain ATCC 25618 / H37Rv) GN=glcB PE=1 SV=1	447	0.568173
P9WK17	Malate synthase G OS=Mycobacterium tuberculosis (strain ATCC 25618 / H37Rv) GN=glcB PE=1 SV=1	66	2.41493
P9WK17	Malate synthase G OS=Mycobacterium tuberculosis (strain ATCC 25618 / H37Rv) GN=glcB PE=1 SV=1	621	3.03236
O05898	Mannose-6-phosphate isomerase ManA OS=Mycobacterium tuberculosis (strain ATCC 25618 / H37Rv) GN=manA PE=1 SV=1	289	2.4094
O07420	MCE-associated membrane protein OS=Mycobacterium tuberculosis (strain ATCC 25618 / H37Rv) GN=Rv0176 PE=1 SV=1	299	0.529209
O07416	MCE-family protein Mce1D OS=Mycobacterium tuberculosis (strain ATCC 25618 / H37Rv) GN=mce1D PE=1 SV=1	84	0.577937
P9WFU5	Methionine--tRNA ligase OS=Mycobacterium tuberculosis (strain ATCC 25618 / H37Rv) GN=metG PE=1 SV=1	435	0.596508
I6XES4	Methyltransferase OS=Mycobacterium tuberculosis (strain ATCC 25618 / H37Rv) GN=Rv2622 PE=1 SV=1	181	1.72293
P9WIS5	Multifunctional 2-oxoglutarate metabolism enzyme OS=Mycobacterium tuberculosis (strain ATCC 25618 / H37Rv) GN=kgd PE=1 SV=1	776	1.6501
P9WIS5	Multifunctional 2-oxoglutarate metabolism enzyme OS=Mycobacterium tuberculosis (strain ATCC 25618 / H37Rv) GN=kgd PE=1 SV=1	475	1.92503
P9WIS5	Multifunctional 2-oxoglutarate metabolism enzyme OS=Mycobacterium tuberculosis (strain ATCC 25618 / H37Rv) GN=kgd PE=1 SV=1	472	2.16052
P9WIS5	Multifunctional 2-oxoglutarate metabolism enzyme OS=Mycobacterium tuberculosis (strain ATCC 25618 / H37Rv) GN=kgd PE=1 SV=1	1093	2.26319
P9WNV3	Multifunctional non-homologous end joining DNA repair protein LigD OS=Mycobacterium tuberculosis (strain ATCC 25618 / H37Rv) GN=ligD PE=1 SV=1	609	2.50219
P96834	NAD(P) transhydrogenase subunit beta OS=Mycobacterium tuberculosis (strain ATCC 25618 / H37Rv) GN=pntB PE=1 SV=1	299	1.58062
P96834	NAD(P) transhydrogenase subunit beta OS=Mycobacterium tuberculosis (strain ATCC 25618 / H37Rv) GN=pntB PE=1 SV=1	463	1.88682
P95200	NADH dehydrogenase NdhA OS=Mycobacterium tuberculosis (strain ATCC 25618 / H37Rv) GN=ndhA PE=1 SV=1	349	2.67445
P9WJG9	NADH-quinone oxidoreductase subunit I OS=Mycobacterium tuberculosis (strain ATCC 25618 / H37Rv) GN=nuoI PE=1 SV=1	161	1.82544
O53203	NAD-specific glutamate dehydrogenase OS=Mycobacterium tuberculosis (strain ATCC 25618 / H37Rv) GN=gdh PE=1 SV=1	830	1.91102
O53203	NAD-specific glutamate dehydrogenase OS=Mycobacterium tuberculosis (strain ATCC 25618 / H37Rv) GN=gdh PE=1 SV=1	275	2.76161
O06769	Neutral ceramidase OS=Mycobacterium tuberculosis (strain ATCC 25618 / H37Rv) GN=Rv0669c PE=1 SV=1	172	1.57247
P9WJQ3	Nitrate reductase alpha subunit OS=Mycobacterium tuberculosis (strain ATCC 25618 / H37Rv) GN=narG PE=1 SV=1	54	1.78849
O06144	Nonspecific lipid-transfer protein OS=Mycobacterium tuberculosis (strain ATCC 25618 / H37Rv) GN=Rv1627c PE=1 SV=1	231	1.55043
P9WJB7	Nucleoid-associated protein EspR OS=Mycobacterium tuberculosis (strain ATCC 25618 / H37Rv) GN=espR PE=1 SV=1	86	0.648638
P9WJB7	Nucleoid-associated protein EspR OS=Mycobacterium tuberculosis (strain ATCC 25618 / H37Rv) GN=espR PE=1 SV=1	116	1.86538
P9WIP7	Nucleoid-associated protein Lsr2 OS=Mycobacterium tuberculosis (strain ATCC 25618 / H37Rv) GN=lsr2 PE=1 SV=1	43	0.531382
P9WNR9	Nucleoid-associated protein Rv3716c OS=Mycobacterium tuberculosis (strain ATCC 25618 / H37Rv) GN=Rv3716c PE=1 SV=1	87	0.625943
P9WIU1	Oligoribonuclease OS=Mycobacterium tuberculosis (strain ATCC 25618 / H37Rv) GN=orn PE=1 SV=1	136	1.86407
P71814	OmpR family two-component system response regulator OS=Mycobacterium tuberculosis (strain ATCC 25618 / H37Rv) GN=phoP PE=1 SV=1	197	3.46877
P95034	Oxidoreductase OS=Mycobacterium tuberculosis (strain ATCC 25618 / H37Rv) GN=Rv0688 PE=1 SV=1	82	2.40633
P9WHG3	Peptide chain release factor 1 OS=Mycobacterium tuberculosis (strain ATCC 25618 / H37Rv) GN=prfA PE=1 SV=1	268	0.525255
P9WHW3	Peptidyl-prolyl cis-trans isomerase A OS=Mycobacterium tuberculosis (strain ATCC 25618 / H37Rv) GN=ppiA PE=1 SV=1	27	4.13818
P9WGT7	Phosphate-binding protein PstS 3 OS=Mycobacterium tuberculosis (strain ATCC 25618 / H37Rv) GN=pstS3 PE=1 SV=1	215	0.368266
P9WIH3	Phosphoenolpyruvate carboxykinase [GTP] OS=Mycobacterium tuberculosis (strain ATCC 25618 / H37Rv) GN=pckG PE=1 SV=1	495	1.56994
P9WIH3	Phosphoenolpyruvate carboxykinase [GTP] OS=Mycobacterium tuberculosis (strain ATCC 25618 / H37Rv) GN=pckG PE=1 SV=1	523	2.25553
P9WIH3	Phosphoenolpyruvate carboxykinase [GTP] OS=Mycobacterium tuberculosis (strain ATCC 25618 / H37Rv) GN=pckG PE=1 SV=1	113	2.29281
P9WIH3	Phosphoenolpyruvate carboxykinase [GTP] OS=Mycobacterium tuberculosis (strain ATCC 25618 / H37Rv) GN=pckG PE=1 SV=1	229	2.45897
P9WIH3	Phosphoenolpyruvate carboxykinase [GTP] OS=Mycobacterium tuberculosis (strain ATCC 25618 / H37Rv) GN=pckG PE=1 SV=1	602	2.81005
P9WHM9	Phosphoribosylamine--glycine ligase OS=Mycobacterium tuberculosis (strain ATCC 25618 / H37Rv) GN=purD PE=1 SV=1	156	1.69303
P9WQE7	Phthiocerol synthesis polyketide synthase type I PpsA OS=Mycobacterium tuberculosis (strain ATCC 25618 / H37Rv) GN=ppsA PE=1 SV=1	1021	1.58969
P9WIB7	Phthiodiolone/phenolphthiodiolone dimycocerosates ketoreductase OS=Mycobacterium tuberculosis (strain ATCC 25618 / H37Rv) GN=Rv2951c PE=1 SV=1	187	2.46914
L7N672	Poly(A) polymerase PcnA OS=Mycobacterium tuberculosis (strain ATCC 25618 / H37Rv) GN=pcnA PE=1 SV=1	361	2.0777
I6X8D2	Polyketide synthase Pks13 OS=Mycobacterium tuberculosis (strain ATCC 25618 / H37Rv) GN=pks13 PE=1 SV=1	687	2.37729
I6X8D2	Polyketide synthase Pks13 OS=Mycobacterium tuberculosis (strain ATCC 25618 / H37Rv) GN=pks13 PE=1 SV=1	960	3.69379
P9WI57	Polyribonucleotide nucleotidyltransferase OS=Mycobacterium tuberculosis (strain ATCC 25618 / H37Rv) GN=pnp PE=1 SV=1	716	1.65908
O33272	Possible conserved membrane or secreted protein OS=Mycobacterium tuberculosis (strain ATCC 25618 / H37Rv) GN=Rv2969c PE=1 SV=3	159	3.20102
P71905	Possible ribonuclease E Rne OS=Mycobacterium tuberculosis (strain ATCC 25618 / H37Rv) GN=rne PE=1 SV=2	621	1.64179
P71699	Possible transcriptional regulatory protein (Probably MarR-family) OS=Mycobacterium tuberculosis (strain ATCC 25618 / H37Rv) GN=Rv0042c PE=1 SV=1	125	3.19558
O53807	Possible transcriptional regulatory protein OS=Mycobacterium tuberculosis (strain ATCC 25618 / H37Rv) GN=Rv0744c PE=1 SV=3	155	2.77131
P9WGB1	Precorrin-4 C(11)-methyltransferase OS=Mycobacterium tuberculosis (strain ATCC 25618 / H37Rv) GN=cobM PE=1 SV=1	65	0.456223
P9WIY3	Probable 8-oxo-dGTP diphosphatase 1 OS=Mycobacterium tuberculosis (strain ATCC 25618 / H37Rv) GN=mutT1 PE=1 SV=1	148	5.31775
P9WQF7	Probable acyl-CoA dehydrogenase FadE10 OS=Mycobacterium tuberculosis (strain ATCC 25618 / H37Rv) GN=fadE10 PE=1 SV=1	31	1.98624
P96235	Probable conserved transmembrane protein OS=Mycobacterium tuberculosis (strain ATCC 25618 / H37Rv) GN=Rv3843c PE=1 SV=2	307	1.89341
P9WKC9	Probable diacyglycerol O-acyltransferase tgs1 OS=Mycobacterium tuberculosis (strain ATCC 25618 / H37Rv) GN=tgs1 PE=1 SV=1	13	2.09312
P9WKC9	Probable diacyglycerol O-acyltransferase tgs1 OS=Mycobacterium tuberculosis (strain ATCC 25618 / H37Rv) GN=tgs1 PE=1 SV=1	70	2.59618
P9WNP1	Probable enoyl-CoA hydratase echA6 OS=Mycobacterium tuberculosis (strain ATCC 25618 / H37Rv) GN=echA6 PE=1 SV=1	125	1.84307
P9WNN9	Probable enoyl-CoA hydratase echA8 OS=Mycobacterium tuberculosis (strain ATCC 25618 / H37Rv) GN=echA8 PE=1 SV=1	208	0.465844
P9WMU3	Probable glycerophosphoryl diester phosphodiesterase 1 OS=Mycobacterium tuberculosis (strain ATCC 25618 / H37Rv) GN=glpQ1 PE=1 SV=1	128	2.905
P9WK89	Probable inactive lipase Rv1592c OS=Mycobacterium tuberculosis (strain ATCC 25618 / H37Rv) GN=Rv1592c PE=1 SV=1	274	2.04904
P9WPT5	Probable manganese/zinc-exporting P-type ATPase OS=Mycobacterium tuberculosis (strain ATCC 25618 / H37Rv) GN=ctpC PE=1 SV=1	550	2.08583
P9WQH7	Probable propionyl-CoA carboxylase beta chain 5 OS=Mycobacterium tuberculosis (strain ATCC 25618 / H37Rv) GN=accD5 PE=1 SV=1	50	2.19734
P9WQL5	Probable ribonucleotide transport ATP-binding protein mkl OS=Mycobacterium tuberculosis (strain ATCC 25618 / H37Rv) GN=mkl PE=1 SV=1	240	2.17301
P9WQL5	Probable ribonucleotide transport ATP-binding protein mkl OS=Mycobacterium tuberculosis (strain ATCC 25618 / H37Rv) GN=mkl PE=1 SV=1	351	2.2064
O53370	Probable succinate dehydrogenase (Flavoprotein subunit) SdhA (Succinic dehydrogenase) (Fumarate reductase) (Fumarate dehydrogenase) (Fumaric hydrogenase) OS=Mycobacterium tuberculosis (strain ATCC 25618 / H37Rv) GN=sdhA PE=1 SV=1	36	2.00876
P9WG35	Probable thiol peroxidase OS=Mycobacterium tuberculosis (strain ATCC 25618 / H37Rv) GN=tpx PE=1 SV=1	45	1.7334
Q79FN7	Probable transcriptional regulatory protein MoxR1 OS=Mycobacterium tuberculosis (strain ATCC 25618 / H37Rv) GN=moxR1 PE=1 SV=1	277	3.87079
P9WGA5	Probable transcriptional regulatory protein Rv2603c OS=Mycobacterium tuberculosis (strain ATCC 25618 / H37Rv) GN=Rv2603c PE=1 SV=1	58	0.492649
P9WQN5	Proteasome-associated ATPase OS=Mycobacterium tuberculosis (strain ATCC 25618 / H37Rv) GN=mpa PE=1 SV=1	476	1.69457
P9WQN5	Proteasome-associated ATPase OS=Mycobacterium tuberculosis (strain ATCC 25618 / H37Rv) GN=mpa PE=1 SV=1	72	2.293
P9WM45	Protein Rv1269c OS=Mycobacterium tuberculosis (strain ATCC 25618 / H37Rv) GN=Rv1269c PE=1 SV=1	107	0.509809
P9WMN5	Protein Rv2204c OS=Mycobacterium tuberculosis (strain ATCC 25618 / H37Rv) GN=Rv2204c PE=1 SV=1	25	0.617267
P9WNU9	Pup deamidase/depupylase OS=Mycobacterium tuberculosis (strain ATCC 25618 / H37Rv) GN=dop PE=1 SV=1	138	1.66654
P9WNU7	Pup--protein ligase OS=Mycobacterium tuberculosis (strain ATCC 25618 / H37Rv) GN=pafA PE=1 SV=1	435	1.81934
P9WNU7	Pup--protein ligase OS=Mycobacterium tuberculosis (strain ATCC 25618 / H37Rv) GN=pafA PE=1 SV=1	202	1.89121
P9WNU7	Pup--protein ligase OS=Mycobacterium tuberculosis (strain ATCC 25618 / H37Rv) GN=pafA PE=1 SV=1	423	2.73004
P9WNZ7	Putative acyl-[acyl-carrier-protein] desaturase desA1 OS=Mycobacterium tuberculosis (strain ATCC 25618 / H37Rv) GN=desA1 PE=1 SV=1	302	1.61109
P9WNZ7	Putative acyl-[acyl-carrier-protein] desaturase desA1 OS=Mycobacterium tuberculosis (strain ATCC 25618 / H37Rv) GN=desA1 PE=1 SV=1	131	1.64032
P9WNZ7	Putative acyl-[acyl-carrier-protein] desaturase desA1 OS=Mycobacterium tuberculosis (strain ATCC 25618 / H37Rv) GN=desA1 PE=1 SV=1	284	1.82517
P9WNZ7	Putative acyl-[acyl-carrier-protein] desaturase desA1 OS=Mycobacterium tuberculosis (strain ATCC 25618 / H37Rv) GN=desA1 PE=1 SV=1	20	2.12046
O53871	Putative acyltransferase Rv0859 OS=Mycobacterium tuberculosis (strain ATCC 25618 / H37Rv) GN=fadA PE=1 SV=1	222	1.76734
O53871	Putative acyltransferase Rv0859 OS=Mycobacterium tuberculosis (strain ATCC 25618 / H37Rv) GN=fadA PE=1 SV=1	189	2.31302
O53871	Putative acyltransferase Rv0859 OS=Mycobacterium tuberculosis (strain ATCC 25618 / H37Rv) GN=fadA PE=1 SV=1	215	3.47526
P9WID3	Putative ATP-dependent 6-phosphofructokinase isozyme 2 OS=Mycobacterium tuberculosis (strain ATCC 25618 / H37Rv) GN=pfkB PE=1 SV=1	283	2.99344
O53565	Putative coenzyme F420-dependent oxidoreductase Rv3520c OS=Mycobacterium tuberculosis (strain ATCC 25618 / H37Rv) GN=Rv3520c PE=1 SV=1	161	1.93106
P9WPK9	Putative glutamate--cysteine ligase 2 OS=Mycobacterium tuberculosis (strain ATCC 25618 / H37Rv) GN=Rv0433 PE=1 SV=1	55	1.81855
P9WGJ3	Putative hydrolase Rv0505c OS=Mycobacterium tuberculosis (strain ATCC 25618 / H37Rv) GN=Rv0505c PE=1 SV=1	214	2.03048
O05598	Putative ligase Rv1013 OS=Mycobacterium tuberculosis (strain ATCC 25618 / H37Rv) GN=pks16 PE=1 SV=2	7	3.15533
P9WIZ9	Putative NAD(P)H nitroreductase acg OS=Mycobacterium tuberculosis (strain ATCC 25618 / H37Rv) GN=acg PE=1 SV=1	45	3.15505
P9WFZ7	Putative peptide transport permease protein Rv1283c OS=Mycobacterium tuberculosis (strain ATCC 25618 / H37Rv) GN=Rv1283c PE=1 SV=1	240	1.68815
P9WH21	Putative Rieske 2Fe-2S iron-sulfur protein Rv3818 OS=Mycobacterium tuberculosis (strain ATCC 25618 / H37Rv) GN=Rv3818 PE=1 SV=1	95	1.93909
P9WH21	Putative Rieske 2Fe-2S iron-sulfur protein Rv3818 OS=Mycobacterium tuberculosis (strain ATCC 25618 / H37Rv) GN=Rv3818 PE=1 SV=1	109	1.95358
P9WNX7	Putative succinate-semialdehyde dehydrogenase [NADP(+)] 2 OS=Mycobacterium tuberculosis (strain ATCC 25618 / H37Rv) GN=gabD2 PE=1 SV=1	298	1.90734
P9WIS9	Pyruvate dehydrogenase E1 component OS=Mycobacterium tuberculosis (strain ATCC 25618 / H37Rv) GN=aceE PE=1 SV=1	399	2.00526
P9WIS9	Pyruvate dehydrogenase E1 component OS=Mycobacterium tuberculosis (strain ATCC 25618 / H37Rv) GN=aceE PE=1 SV=1	361	2.07241
P9WIS9	Pyruvate dehydrogenase E1 component OS=Mycobacterium tuberculosis (strain ATCC 25618 / H37Rv) GN=aceE PE=1 SV=1	390	2.09653
P9WKE5	Pyruvate kinase OS=Mycobacterium tuberculosis (strain ATCC 25618 / H37Rv) GN=pyk PE=1 SV=1	45	1.59171
P9WKE5	Pyruvate kinase OS=Mycobacterium tuberculosis (strain ATCC 25618 / H37Rv) GN=pyk PE=1 SV=1	431	1.74679
P9WHF1	Riboflavin biosynthesis protein RibBA OS=Mycobacterium tuberculosis (strain ATCC 25618 / H37Rv) GN=ribBA PE=1 SV=1	207	0.161463
P9WGZ3	Ribonuclease P protein component OS=Mycobacterium tuberculosis (strain ATCC 25618 / H37Rv) GN=rnpA PE=1 SV=1	19	2.00295
I6YF20	Ribonucleoside-diphosphate reductase OS=Mycobacterium tuberculosis (strain ATCC 25618 / H37Rv) GN=P425_03179 PE=3 SV=2	500	2.38005
P9WKE3	Ribose-phosphate pyrophosphokinase OS=Mycobacterium tuberculosis (strain ATCC 25618 / H37Rv) GN=prs PE=1 SV=1	29	3.92774
P9WGY1	Ribosome-recycling factor OS=Mycobacterium tuberculosis (strain ATCC 25618 / H37Rv) GN=frr PE=1 SV=1	162	2.06506
P9WGI1	RNA polymerase sigma factor SigA OS=Mycobacterium tuberculosis (strain ATCC 25618 / H37Rv) GN=sigA PE=1 SV=1	334	1.56732
P9WGI5	RNA polymerase sigma factor SigB OS=Mycobacterium tuberculosis (strain ATCC 25618 / H37Rv) GN=sigB PE=1 SV=1	308	2.21461
P9WGI3	RNA polymerase sigma factor SigF OS=Mycobacterium tuberculosis (strain ATCC 25618 / H37Rv) GN=sigF PE=1 SV=1	121	2.45382
P9WGK5	Sensor-like histidine kinase senX3 OS=Mycobacterium tuberculosis (strain ATCC 25618 / H37Rv) GN=senX3 PE=1 SV=1	199	3.2972
P9WGD7	Signal recognition particle protein OS=Mycobacterium tuberculosis (strain ATCC 25618 / H37Rv) GN=ffh PE=1 SV=1	188	3.55763
P9WGD9	Signal recognition particle receptor FtsY OS=Mycobacterium tuberculosis (strain ATCC 25618 / H37Rv) GN=ftsY PE=1 SV=1	320	3.05925
P9WGD3	SsrA-binding protein OS=Mycobacterium tuberculosis (strain ATCC 25618 / H37Rv) GN=smpB PE=1 SV=1	86	1.77634
P9WGC7	Succinyl-CoA ligase [ADP-forming] subunit alpha OS=Mycobacterium tuberculosis (strain ATCC 25618 / H37Rv) GN=sucD PE=1 SV=1	235	1.64047
P9WGC5	Succinyl-CoA ligase [ADP-forming] subunit beta OS=Mycobacterium tuberculosis (strain ATCC 25618 / H37Rv) GN=sucC PE=1 SV=1	55	0.19241
P9WGC5	Succinyl-CoA ligase [ADP-forming] subunit beta OS=Mycobacterium tuberculosis (strain ATCC 25618 / H37Rv) GN=sucC PE=1 SV=1	238	1.55178
P9WGC5	Succinyl-CoA ligase [ADP-forming] subunit beta OS=Mycobacterium tuberculosis (strain ATCC 25618 / H37Rv) GN=sucC PE=1 SV=1	45	2.1882
P9WGC5	Succinyl-CoA ligase [ADP-forming] subunit beta OS=Mycobacterium tuberculosis (strain ATCC 25618 / H37Rv) GN=sucC PE=1 SV=1	81	2.81071
P9WFT5	Threonine--tRNA ligase OS=Mycobacterium tuberculosis (strain ATCC 25618 / H37Rv) GN=thrS PE=1 SV=1	217	2.19138
P9WHF3	Transcription termination factor Rho OS=Mycobacterium tuberculosis (strain ATCC 25618 / H37Rv) GN=rho PE=1 SV=1	557	2.71514
O53463	Transcriptional regulator OS=Mycobacterium tuberculosis (strain ATCC 25618 / H37Rv) GN=Rv2017 PE=1 SV=1	85	4.52444
P9WMF9	Transcriptional regulatory protein DevR (DosR) OS=Mycobacterium tuberculosis (strain ATCC 25618 / H37Rv) GN=devR PE=1 SV=1	182	0.654931
P9WMF9	Transcriptional regulatory protein DevR (DosR) OS=Mycobacterium tuberculosis (strain ATCC 25618 / H37Rv) GN=devR PE=1 SV=1	179	1.52851
P9WG25	Transketolase OS=Mycobacterium tuberculosis (strain ATCC 25618 / H37Rv) GN=tkt PE=1 SV=1	346	0.656952
P9WKK1	Translation initiation factor IF-2 OS=Mycobacterium tuberculosis (strain ATCC 25618 / H37Rv) GN=infB PE=1 SV=1	799	1.59217
P9WKJ9	Translation initiation factor IF-3 OS=Mycobacterium tuberculosis (strain ATCC 25618 / H37Rv) GN=infC PE=1 SV=1	66	0.628282
P71741	Trehalase OS=Mycobacterium tuberculosis (strain ATCC 25618 / H37Rv) GN=Rv2402 PE=1 SV=1	418	2.10742
P9WG55	Trigger factor OS=Mycobacterium tuberculosis (strain ATCC 25618 / H37Rv) GN=tig PE=1 SV=1	349	0.47407
P9WIT1	Uncharacterized FAD-linked oxidoreductase Rv2280 OS=Mycobacterium tuberculosis (strain ATCC 25618 / H37Rv) GN=Rv2280 PE=1 SV=1	154	0.520385
P9WGQ9	Uncharacterized oxidoreductase Rv0769 OS=Mycobacterium tuberculosis (strain ATCC 25618 / H37Rv) GN=Rv0769 PE=1 SV=1	128	1.64662
O50432	Uncharacterized protein OS=Mycobacterium tuberculosis (strain ATCC 25618 / H37Rv) GN=Rv1176c PE=1 SV=3	134	3.44282
O05294	Uncharacterized protein OS=Mycobacterium tuberculosis (strain ATCC 25618 / H37Rv) GN=Rv1192 PE=1 SV=1	105	3.4074
I6YA17	Uncharacterized protein OS=Mycobacterium tuberculosis (strain ATCC 25618 / H37Rv) GN=Rv2699c PE=1 SV=1	25	2.82176
O33319	Uncharacterized protein OS=Mycobacterium tuberculosis (strain ATCC 25618 / H37Rv) GN=Rv2777c PE=1 SV=3	255	2.50539
I6YEW1	Uncharacterized protein OS=Mycobacterium tuberculosis (strain ATCC 25618 / H37Rv) GN=Rv2990c PE=1 SV=1	87	1.58324
P95105	Uncharacterized protein OS=Mycobacterium tuberculosis (strain ATCC 25618 / H37Rv) GN=Rv3054c PE=1 SV=4	136	1.91282
L7N668	Uncharacterized protein OS=Mycobacterium tuberculosis (strain ATCC 25618 / H37Rv) GN=Rv3196A PE=1 SV=1	33	2.14244
I6YGE4	Uncharacterized protein OS=Mycobacterium tuberculosis (strain ATCC 25618 / H37Rv) GN=Rv3528c PE=1 SV=1	177	0.535387
I6YGE4	Uncharacterized protein OS=Mycobacterium tuberculosis (strain ATCC 25618 / H37Rv) GN=Rv3528c PE=1 SV=1	152	2.33758
I6YCP0	Uncharacterized protein OS=Mycobacterium tuberculosis (strain ATCC 25618 / H37Rv) GN=Rv3651 PE=1 SV=1	63	2.12526
I6YCP0	Uncharacterized protein OS=Mycobacterium tuberculosis (strain ATCC 25618 / H37Rv) GN=Rv3651 PE=1 SV=1	241	3.51889
O53594	Uncharacterized protein OS=Mycobacterium tuberculosis (strain ATCC 25618 / H37Rv) GN=Rv3916c PE=1 SV=1	18	2.61162
P9WM73	Uncharacterized protein Rv0088 OS=Mycobacterium tuberculosis (strain ATCC 25618 / H37Rv) GN=Rv0088 PE=1 SV=1	129	0.508874
P9WM49	Uncharacterized protein Rv1265 OS=Mycobacterium tuberculosis (strain ATCC 25618 / H37Rv) GN=Rv1265 PE=1 SV=1	206	2.75016
P9WLZ5	Uncharacterized protein Rv1366 OS=Mycobacterium tuberculosis (strain ATCC 25618 / H37Rv) GN=Rv1366 PE=1 SV=1	256	1.92981
P9WPR9	Uncharacterized protein Rv1488 OS=Mycobacterium tuberculosis (strain ATCC 25618 / H37Rv) GN=Rv1488 PE=1 SV=1	259	2.3407
P9WLW5	Uncharacterized protein Rv1507c OS=Mycobacterium tuberculosis (strain ATCC 25618 / H37Rv) GN=Rv1507c PE=1 SV=1	81	1.56359
P9WLW5	Uncharacterized protein Rv1507c OS=Mycobacterium tuberculosis (strain ATCC 25618 / H37Rv) GN=Rv1507c PE=1 SV=1	68	2.87417
P9WLU7	Uncharacterized protein Rv1546 OS=Mycobacterium tuberculosis (strain ATCC 25618 / H37Rv) GN=Rv1546 PE=1 SV=1	70	1.67276
P9WLI5	Uncharacterized protein Rv2206 OS=Mycobacterium tuberculosis (strain ATCC 25618 / H37Rv) GN=Rv2206 PE=1 SV=1	2	2.64775
P9WLH5	Uncharacterized protein Rv2228c OS=Mycobacterium tuberculosis (strain ATCC 25618 / H37Rv) GN=Rv2228c PE=1 SV=1	88	1.75503
P9WL97	Uncharacterized protein Rv2567 OS=Mycobacterium tuberculosis (strain ATCC 25618 / H37Rv) GN=Rv2567 PE=1 SV=1	67	0.656624
P9WL35	Uncharacterized protein Rv2886c OS=Mycobacterium tuberculosis (strain ATCC 25618 / H37Rv) GN=Rv2886c PE=1 SV=1	164	4.32959
P9WHQ3	Uncharacterized RNA pseudouridine synthase Rv1540 OS=Mycobacterium tuberculosis (strain ATCC 25618 / H37Rv) GN=Rv1540 PE=1 SV=1	199	2.70386
P9WFC9	Universal stress protein Rv1636 OS=Mycobacterium tuberculosis (strain ATCC 25618 / H37Rv) GN=Rv1636 PE=1 SV=1	74	2.0054
P9WLP1	Universal stress protein Rv1996 OS=Mycobacterium tuberculosis (strain ATCC 25618 / H37Rv) GN=Rv1996 PE=1 SV=1	253	2.87937
P9WFD7	Universal stress protein Rv2623 OS=Mycobacterium tuberculosis (strain ATCC 25618 / H37Rv) GN=Rv2623 PE=1 SV=1	77	2.25928
P9WFP7	UPF0051 protein Rv1461 OS=Mycobacterium tuberculosis (strain ATCC 25618 / H37Rv) GN=Rv1461 PE=1 SV=1	427	2.41724
I6Y821	UPF0235 protein P425_02053/RVBD_1984A OS=Mycobacterium tuberculosis (strain ATCC 25618 / H37Rv) GN=P425_02053 PE=3 SV=1	10	0.369573
P9WFK1	UPF0336 protein Rv0635 OS=Mycobacterium tuberculosis (strain ATCC 25618 / H37Rv) GN=Rv0635 PE=1 SV=1	95	1.71877
P9WFJ9	UPF0336 protein Rv0637 OS=Mycobacterium tuberculosis (strain ATCC 25618 / H37Rv) GN=Rv0637 PE=1 SV=1	95	2.4919
P9WFJ7	UPF0353 protein Rv1481 OS=Mycobacterium tuberculosis (strain ATCC 25618 / H37Rv) GN=Rv1481 PE=1 SV=1	167	1.54679
P9WFC7	UvrABC system protein B OS=Mycobacterium tuberculosis (strain ATCC 25618 / H37Rv) GN=uvrB PE=1 SV=1	686	2.18653
