# Supplementary material for: Lysine acetylation of DosR regulates the hypoxia response of Mycobacterium tuberculosis
Source: Emerg Microbes Infect. 2018 Mar 21;7:34. doi: 10.1038/s41426-018-0032-2 (PMC5861037; doi:10.1038/s41426-018-0032-2)
Supplement: Supplementary file 8 — Supplementary Table S3 [file 41426_2018_32_MOESM8_ESM.xlsx]

## Sheet: Sheet1
Table S3 Strains and plasmids used in this study
Strains and plasmids	Genotypes and characteristics	Sources or references
Strains
M. tuberculosis H37Rv	wild type M. tuberculosis virulent reference strain	Laboratory stock
M. smegmatis mc2155	wild type M. smegmatis reference strain	Laboratory stock
E. coli DH5α	F- 80lacZ M15 (lacZYA–argF)U169eoR recA1 endA1 hsdR17 phoA supE44-thi-1 gyrA96 relA1	Laboratory stock
E. coli BL21	F- ompT gal dcm lon hsdSB(rB- mB-) λ(DE3 [lacI lacUV5-T7 gene 1 ind1 sam7 nin5])	Laboratory stock
MS::pVV16	M. smegmatis mc2155 pVV16	This study
MS::dosR	M. smegmatis mc2155 dosR	This study
MS::dosRK179R	M. smegmatis mc2155 dosR (K179R)	This study
MS::dosRK182R	M. smegmatis mc2155 dosR (K182R)	This study
MS::phoP	M. smegmatis mc2155 phoP (K197R)	This study
MS::phoPK197R	M. smegmatis mc2155 phoP (K197R)	This study
MS::sigA	M. smegmatis mc2155 sigA	This study
MS::sigAK334R	M. smegmatis mc2155 sigA (K334R)	This study
MS::sigB	M. smegmatis mc2155 sigB	This study
MS::sigBK308R	M. smegmatis mc2155 sigB (K308R)	This study
MS::sigF	M. smegmatis mc2155 sigF	This study
MS::sigFK121R	M. smegmatis mc2155 sigF (K121R)	This study
MS::lsr2	M. smegmatis mc2155 lsr2	This study
MS::lsr2K43R	M. smegmatis mc2155 lsr2 (K43R)	This study
Δ dosR	M. tuberculosis H37Rv Δ dosR ::hyg	This study
Δ dosR::dosR	M. tuberculosis H37Rv Δ dosR ::dosR	This study
Δ dosR::dosRK182R	M. tuberculosis H37Rv Δ dosR ::dosR (K182R)	This study
Δ Rv0998	M. tuberculosis H37Rv Δ Rv0998 ::hyg	This study
Plasmids
pET28a	Expression vector	Laboratory stock
pVV16	E. coli/ Mycobacterium shuttle plasmid	Laboratory stock
pYUB854	Cosmid vector containing allelic exchange substrates	Gift from Dr. Lyu LD
phAE87	Temperature-sensitive shuttle phasmid to generate a specialized transducing mycobacteriophage	Gift from Dr. Lyu LD
pET28a-dosR	KanR, pET28a harboring dosR	This study
pET28a-dosRK182R	KanR, pET28a harboring dosR (K182R)	This study
pET28a-dosRK182Q	KanR, pET28a harboring dosR (K182Q)	This study
pET28a-Rv0998	KanR, pET28a harboring Rv0998	This study
pVV16-dosR	KanR, HygR, pVV16 harboring dosR	This study
pVV16-dosRK182R	KanR, HygR, pVV16 harboring dosR (K182R)	This study
pVV16-dosRK179R	KanR, HygR, pVV16 harboring dosR (K179R)	This study
pVV16-phoP	KanR, HygR, pVV16 harboring phoP	This study
pVV16-phoPK197R	KanR, HygR, pVV16 harboring phoP (K197R)	This study
pVV16-sigA	KanR, HygR, pVV16 harboring sigA	This study
pVV16-sigAK334R	KanR, HygR, pVV16 harboring sigA (K334R)	This study
pVV16-sigB	KanR, HygR, pVV16 harboring sigB	This study
pVV16-sigBK308R	KanR, HygR, pVV16 harboring sigB (K308R)	This study
pVV16-sigF	KanR, HygR, pVV16 harboring sigF	This study
pVV16-sigFK121R	KanR, HygR, pVV16 harboring sigF (K121R)	This study
pVV16-lsr2	KanR, HygR, pVV16 harboring lsr2	This study
pVV16-lsr2K43R	KanR, HygR, pVV16 harboring lsr2 (K43R)	This study
pYUB854-dosR	HygR, pYUB854 harboring dosR	This study
pYUB854-Rv0998	HygR, pYUB854 harboring Rv0998	This study
phAE87-dosR	HygR, phAE87 harboring dosR	This study
phAE87-Rv0998	HygR, phAE87 harboring Rv0998	This study
