# Supplementary material for: Lysine acetylation of DosR regulates the hypoxia response of Mycobacterium tuberculosis
Source: Emerg Microbes Infect. 2018 Mar 21;7:34. doi: 10.1038/s41426-018-0032-2 (PMC5861037; doi:10.1038/s41426-018-0032-2)
Supplement: Supplementary file 9 — Supplementary Table S4 [file 41426_2018_32_MOESM9_ESM.xlsx]

## Sheet: Sheet1
Table S4 Primers used in this study
Primer Name	Primer Sequence
pVV16-dosR-Nde I-F	GGAATCACTTCCATATGgtaaaggtcttcttg
pVV16-dosR-Hind III-R	GGTGGTGGTGAAGCTTtggtccatcaccggg
pVV16-lsr2-Nde I-F	GGAATCACTTCCATatggcgaagaaagtaac
pVV16-lsr2-Hind III-R	GGTGGTGGTGAAGCTTggtcgccgcgtggtatg
pVV16-phoP-Nde I-F	GGAATCACTTCCATatgcggaaaggggttg
pVV16-phoP-Hind III-R	GGTGGTGGTGAAGCTTtcgaggctcccgcag
pVV16-sigA-Nde I-F	GGAATCACTTCCATatggcagcgaccaaag
pVV16-sigA-Hind III-R	GGTGGTGGTGAAGCTTgtccaggtagtcgcg
pVV16-sigB-Nde I-F	GGAATCACTTCCATatggccgatgcaccc
pVV16-sigB-Hind III-R	GGTGGTGGTGAAGCTTgctggcgtacgaccg
pVV16-sigF-Nde I-F	GGAATCACTTCCATatgacggcgcgcgctg
pVV16-sigF-Hind III-R	GGTGGTGGTGAAGCTTctccaactgatcccg
dosR-K182R-1R	gtagttGCGcaccgtcttttcggctaggaa
dosR-K182R-2F	acggtgCGCaactacgtgtcgcggttgctg
dosR-K179R-1R	caccgtGCGttcggctaggaacattcggtc
dosR-K179R-2F	gccgaaCGCacggtgaagaactacgtgtcg
dosR-K182Q-1R	gtagttTTGcaccgtcttttcggctaggaa
dosR-K182Q-2F	acggtgCAAaactacgtgtcgcggttgctg
lsr2-K43R-1R	acgcagGCGcgtggcattcttagtggaaag
lsr2-K43R-2F	gccacgCGCctgcgtggcgacctgaagcaa
phoP-K197R-1R	gagaatGCGaggcttgctcagcacggtgcc
phoP-K197R-2F	aagcctCGCattctcgaccacgtttggcgc
sigA-K334R-1R	gtcgaaGCGctccaccgcgcggatcagccc
sigA-K334R-2F	gtggagCGCttcgactacaccaaggggtac
sigB-K308R-1R	ccgcagGCGactcatcacgtcgcgctcgat
sigB-K308R-2F	atgagtCGCctgcggcacggtgagcgggcg
sigF-K121R-1R	cagttcGCGgagacgccggggaaccttgac
sigF-K121R-2F	cgtctcCGCgaactgcatctgcggctaggt
pET28a-dosR-BamH I-F	ATGGGTCGCGGATCCatggtaaaggtcttc
pET28a-dosR-Xho I-R	GTGGTGGTGCTCGAGtggtccatcaccggg
pET28a-Rv0998-BamH I-F	ATGGGTCGCGGATCCatggacgggatagcc
pET28a-Rv0998-Xho I-R	GTGGTGGTGCTCGAGgccgacggcctcgat
acr-RTF	GAAGACGAGATGAAAGAGGGG
acr-RTR	GTAAGAATGCCCTTGTCGTAGG
dosR-RTF	TCTGGTTGACTTGCTTGGGG
dosR-RTR	CTAGCATGGCCTCGTCAGAG
fdxA-RTF	TGCGTGGATGTGATGGACAA
fdxA-RTR	CCCCAGATGCTGGTGTTGAT
Rv1738-RTF	AAGGATTGACTCGGGCGAAG
Rv1738-RTR	GTGGGTCGACACCTTCAACA
Rv2030c-RTF	ACGAACTGTTCTACGCCCAG
Rv2030c-RTR	TCGAGGTGTCGGTCCAAATG
Rv2623-RTF	GCGAAAAATCCCTCTGACGC
Rv2623-RTR	ATCAGCACTGCGTCTTTGGA
Rv2626c-RTF	CTAGACCCGAATACCGCCAC
Rv2626c-RTR	GCGGACCTGATGTTCTTCCA
Rv3130c-RTF	GCCGATCAGTGATTTGCGTC
Rv3130c-RTR	GTTCTCTTGATCCACCGGCA
Rv0998-RTF	AGACGCTGTATCGACGGTTC
Rv0998-RTR	TAGCGGTCCATGATCGTTCG
dosR-KO-UP-F	AATTAGATCTGTGGACAATGGTGTGGTGCTGCGGCACGCA
dosR-KO-UP-R	AATTAAGCTTGGCAGGAACCCTGGCCATCGCCTCGGCGAC
dosR-KO-DOWN-F	AATTTCTAGAATCGCCGACCGAATGTTCCTAGCCGAAAAG
dosR-KO-DOWN-R	AATTCTTAAGAACGGTCTCCTCGTCGATGCCTTCATAGAC
Rv0998-KO-UP-F	AATTAGATCTAGCATCGAATGTTTCGTCGCCGAATGGCAC
Rv0998-KO-UP-R	AATTAAGCTTGATCGCAACACCATCGTCGCCAACATGGCT
Rv0998-KO-DOWN-F	AATTTCTAGACGCATGCTTTCCGACAATGTGCCGATGCGA
Rv0998-KO-DOWN-R	AATTCTTAAGATCGAAACTCAGCCCGTCGGGCAGTTTGCG
dosR-KOID-F	CCGGTCAAGATCGAAACGGA
dosR-KOID-R	CAGTCAGGTACAGAGTGCCG
Rv0998-KOID-F	CGCGCCGAAACAACAAACAG
Rv0998-KOID-R	TAGTCATAGAGCTCGCCGGT
acr-F	TGGCAGACAACAGGGTCAATG
acr-R	TTGATGCCTCCTAATCGATG
